# Supplementary material for: Supporting dataset on the validation and verification of the analytical method for the biomonitoring of 360 toxicologically relevant pollutants in whole blood
Source: Data Brief. 2020 Jun 18;31:105878. doi: 10.1016/j.dib.2020.105878 (PMC7339027; doi:10.1016/j.dib.2020.105878)
Supplement: Supplementary file 1 [file mmc1.xlsx]

## Sheet: Bias 0.1 ng ml
		Rep 1	Rep 2	Rep 3	Rep 4	Rep 5
1	2-Phenylphenol
2	4.4'-Dichlorobenzophenone (metabolite of dicofol)
3	Abamectine
4	Acenaphthene
5	Acenaphtylene
6	Acephate
7	Acetaminophen (Paracetamol)
8	Acetamiprid
9	Acrinathrin
10	Albendazole	0.12106	0.135587	0.106533	0.110165	0.131955
11	Aldicarb	0.11827	0.132462	0.080776	0.107626	0.128914
12	Aldicarb-sulfone
13	Aldicarb-sulfoxide
14	Aldrin
15	Anthracene
16	Atrazine	0.10795	0.100904	0.094996	0.0982345	0.117666
17	Azinphos-methyl
18	Azoxystrobin	0.10313	0.1322	0.0907544	0.0938483	0.112412
19	BDE-28
20	BDE-47
21	BDE-85	0.12976	0.145331	0.114189	0.12	0.141438
22	BDE-99	0.09123	0.102178	0.0997	0.0911	0.0994407
23	BDE-100	0.10921	0.102315	0.0961048	0.0993811	0.119039
24	BDE-153
25	BDE-154	0.098123	0.1165	0.0978824	0.101219	0.101241
26	BDE-183
27	Benalaxyl	0.09707	0.108718	0.0854216	0.0883337	0.105806
28	Bendiocarb	0.10643	0.0711	0.0936584	0.0968513	0.116009
29	Bendiocarb metabolite (2. 2‐dimethylbenzo‐1. 3‐dioxol‐4‐ol)
30	Benfuracarb	0.08606	0.0963872	0.087	0.0783146	0.0938054
31	Benzo[a]anthracene
32	Benzo[a]pyrene	0.12445	0.139384	0.109516	0.0987	0.135651
33	Benzo[b]fluoranthene
34	Benzo[ghi]perylene
35	Benzo[k]fluoranthene
36	Bifenthrin
37	Bitertanol
38	Boscalid (formerly nicobifen)	0.1128	0.126336	0.099264	0.102648	0.11234
39	Brodifacoum
40	Bromadiolone
41	Bromopropylate
42	Bromuconazole (two isomers)
43	Bupirimate
44	Buprofezin	0.09876	0.0984632	0.125317	0.10182	0.12196
45	Cadusafos (ebufos)	0.08662	0.078994	0.0970144	0.0788242	0.0944158
46	Carbaryl	0.10607	0.0933416	0.11235	0.0965237	0.115616
47	Carbendazim (azole)
48	Carbofuran	0.11809	0.103919	0.132261	0.09873	0.128718
49	Carbofuran-3-hydroxy
50	Carbosulfan
51	Cefuroxima axetil (two isomers)
52	Chloramphenicol
53	Chlorantraniliprole
54	Chlorfenapyr
55	Chlorfenvinphos
56	Chlorobenzilate
57	Chlorophacinone
58	Chlorpropham
59	Chlorpyrifos
60	Chlorpyrifos methyl
61	Chlorthal dimethyl
62	Chrysene
63	Clindamycin
64	Clofentezine
65	Clothianidin
66	Cloxacillin
67	Cortiscosterone 21 acetate
68	Coumachlor
69	Coumaphos	0.09876	0.102494	0.130446	0.105988	0.126952
70	Coumatetralyl
71	Cyazofamid
72	Cyflufenamid
73	Cyfluthrin (sum of four isomers)
74	Cyhalothrin (lambda isomer)
75	Cymoxanil
76	Cypermethrin (sum of four isomers)
77	Cyproconazole (two isomers)
78	Cyprodinil
79	Cyromazine
80	Danofloxacin
81	Dazomet
82	Deltamethrin
83	Demeton-S-methyl	0.13211	0.100003	0.127277	0.123868	0.103412
84	Demeton-S-methyl-sulfone (Dioxydemeton)
85	Dexamethasone
86	Diazinon
87	Dibenzo[a.h]anthracene
88	Dichlorodiphenyldichloroethane (p.p’ DDD)	0.09323	0.09378	0.09221	0.101621	0.0848393
89	Dichlorodiphenyldichloroethylene (p.p’ DDE)	0.09434	0.0830192	0.0877	0.102831	0.0858494
90	Dichlorodiphenyltrichloroethane (p.p’ DDT)
91	Diclofenac
92	Dicloran	0.12322	0.108434	0.138006	0.12221	0.11213
93	Dicloxacillin
94	Dieldrin
95	Diethathyl ethyl
96	Diethofencarb	0.10928	0.0961664	0.11674	0.119115	0.0994448
97	Difenacoum
98	Difenoconazole
99	Difethialone
100	Difloxacin
101	Diflubenzuron
102	Diflufenican	0.10494	0.100742	0.0965448	0.114385	0.08664
103	Dimethenamid-P (and its R-isomer)	0.12737	0.122275	0.1273	0.138833	0.115907
104	Dimethoate
105	Dimethomorph (two isomers)
106	Dimethylphenylsulfamide (DMSA. metabolite of dichlofluanid)
107	Diniconazole-M
108	Dinocap
109	Diphacinone
110	Diphenylamine
111	Dodine
112	Endosulfan alfa
113	Endosulfan beta
114	Endosulfan sulfate
115	Endrin
116	Enrofloxacin
117	EPN
118	Epoxiconazole
119	Eprinomectin
120	Eritromicin
121	Esfenvalerate
122	Ethion (diethion)	0.10366	0.0995136	0.11223	0.112989	0.0943306
123	Ethirimol
124	Ethofumesate
125	Ethoprophos
126	Etofenprox
127	Etoxazole	0.10666	0.102394	0.10223	0.0970606	0.116259
128	Famoxadone
129	Fenamidone	0.10084	0.0968064	0.11568	0.0917644	0.109916
130	Fenamiphos	0.09287	0.0891552	0.0854404	0.12335	0.101228
131	Fenamiphos sulfone
132	Fenamiphos sulfoxide
133	Fenarimol
134	Fenazaquin
135	Fenbendazole	0.11739	0.134456	0.107999	0.106825	0.127955
136	Fenbuconazole
137	Fenbutatin oxide
138	Fenhexamid
139	Fenitrothion
140	Fenoxycarb	0.10629	0.102038	0.0977868	0.07485	0.115856
141	Fenpropathrin
142	Fenpropidin	0.10757	0.103267	0.112345	0.0978887	0.117251
143	Fenpropimorph	0.1121	0.107616	0.109858	0.102011	0.122189
144	Fenpyroximate
145	Fenthion	0.10139	0.0973344	0.0993622	0.117823	0.110515
146	Fenthion oxon	0.10281	0.0986976	0.100754	0.123345	0.112063
147	Fenthion oxon sulfone
148	Fenthion oxon sulfoxide
149	Fenthion sulfone
150	Fenthion sulfoxide
151	Fenvalerate
152	Fipronil
153	Fipronil sulfide
154	Flocoumafen
155	Fluazinam
156	Flubendiamide
157	Flucythrinate (two isomers)
158	Fludioxonil
159	Flufenoxuron	0.10797	0.103651	0.105811	0.11772	0.117687
160	Flumequine	0.10613	0.101885	0.104007	0.125567	0.115682
161	Flunixin
162	Fluopyram
163	Fluoranthene
164	Fluorene
165	Fluquinconazole
166	Flusilazole
167	Flutolanil	0.10684	0.117782	0.104703	0.0972244	0.116456
168	Flutriafol
169	Fluvalinate tau
170	Fonofos
171	Formetanate	0.10633	0.134456	0.104203	0.0967603	0.1159
172	Fosthiazate	0.10658	0.102317	0.128893	0.0969878	0.116172
173	Heptachlor
174	Hexachlorobencene
175	Hexachlorocyclohexane (alpha)
176	Hexachlorocyclohexane (beta)
177	Hexachlorocyclohexane (delta)
178	Hexaclorocyclohexane (gamma. lindane)
179	Hexaconazole (two isomers)
180	Hexaflumuron
181	Hexythiazox	0.10056	0.112627	0.097623	0.0915096	0.10961
182	Imazalil (enilconazole)
183	Imidacloprid
184	Indeno [1.2.3-cd] pyrene
185	Indoxacarb
186	Iprodione
187	Iprovalicarb
188	Isocarbophos
189	Isofenphos methyl
190	Isoprothiolane	0.11656	0.130547	0.117782	0.12705	0.10607
191	Ivermectin B1a
192	Josamycin
193	Ketoprofen
194	Kresoxim methyl
195	Leptophos
196	Levamisole
197	Lincomycin
198	Linuron
199	Lufenuron
200	Malaoxon	0.10572	0.118406	0.0930336	0.126639	0.0962052
201	Malathion
202	Mandipropamid	0.11512	0.128934	0.101306	0.136648	0.104759
203	Marbofloxacin
204	Mebendazole	0.13972	0.156486	0.122954	0.172257	0.127145
205	Mefenamic acid
206	Mefenoxam (metalaxyl-M)	0.10472	0.117286	0.0921536	0.128883	0.0952952
207	Meloxicam
208	Mepanipyrim
209	Mepiquat
210	Metaflumizone
211	Metaldehyde
212	Metconazole	0.11289	0.126437	0.0993432	0.07783	0.10273
213	Methamidophos (two isomers)
214	Methidathion	0.10357	0.115998	0.0911416	0.0977635	0.0942487
215	Methiocarb	0.10206	0.114307	0.112773	0.111245	0.0928746
216	Methiocarb-sulfoxide
217	Methomyl
218	Methomyl oxime
219	Methoxyfenozide	0.10172	0.113926	0.11223	0.110875	0.0925652
220	Metoxychlor
221	Metrafenone	0.10581	0.0931128	0.147784	0.115333	0.0962871
222	Metronidazole
223	Mevinphos (phosdrin)
224	Mirex
225	Monocrotophos
226	Myclobutanil	0.12402	0.109138	0.124459	0.135182	0.112858
227	N-(2.4-dimethylphenyl)-N’-methylformamidine (DMPF. metabolite of amitraz)
228	N.N-dimethylformamidine (DMF. metabolite of amitraz)
229	N.N-Dimethyl-N'-p-tolylsulphamide (DMST. metabolite of tolyfluanid)
230	Nafcillin
231	Naphtalene
232	Naproxen
233	Nitenpyram
234	Novobiocin
235	Nuarimol
236	Ofurace	0.1168	0.102784	0.142258	0.127312	0.106288
237	Omethoate
238	Oxadixyl
239	Oxamyl
240	Oxfendazole	0.12749	0.112191	0.142789	0.138964	0.133245
241	Oxolinic acid
242	Oxydemeton methyl
243	Oxyfluorfen
244	Paclobutrazol
245	Paraoxon methyl
246	Parathion ethyl
247	Parathion methyl
248	PCB 28	0.098862	0.0732336	0.0932064	0.0907098	0.0757302
249	PCB 52
250	PCB 77
251	PCB 81	0.134456	0.0975656	0.124174	0.120848	0.100892
252	PCB 101
253	PCB 105	0.11845	0.104236	0.132664	0.12911	0.146628
254	PCB 114
255	PCB 118
256	PCB 123
257	PCB 126
258	PCB 138	0.10723	0.0943624	0.112245	0.0975793	0.116881
259	PCB 153	0.11778	0.103646	0.131914	0.10718	0.122334
260	PCB 156
261	PCB 157
262	PCB 167	0.10289	0.0905432	0.092278	0.0936299	0.11215
263	PCB 169
264	PCB 180	0.11951	0.11722	0.133851	0.108754	0.130266
265	PCB 189	0.11012	0.0969056	0.112233	0.100209	0.120031
266	Penconazole
267	Pencycuron	0.09711	0.09224	0.108763	0.0883701	0.10585
268	Pendimethalin
269	Penicillin G
270	Penicillin V
271	Permethrin
272	Phenanthrene
273	Phenylbutazone
274	Phosalone
275	Phosmet
276	Phosmet oxon
277	Piperacillin
278	Pirimicarb	0.10598	0.112345	0.118698	0.0964418	0.115518
279	Pirimiphos ethyl	0.10458	0.0920304	0.134532	0.0951678	0.113992
280	Pirimiphos methyl	0.11273	0.0992024	0.142257	0.102584	0.122876
281	Prochloraz	0.12526	0.12025	0.115239	0.081226	0.136533
282	Procymidone
283	Profenofos	0.11106	0.112293	0.102175	0.101065	0.121055
284	Propamocarb
285	Propargite	0.10021	0.0962016	0.11223	0.0911911	0.109229
286	Propiconazole
287	Propoxur	0.11868	0.139033	0.109186	0.107999	0.129361
288	Propyzamide (pronamide)	0.13509	0.129686	0.112234	0.122932	0.147248
289	Proquinazid
290	Prothioconazol
291	Prothiophos
292	Pymetrozine
293	Pyraclostrobin	0.10505	0.100848	0.096646	0.083348	0.0955955
294	Pyrazophos	0.11164	0.107174	0.07629	0.121688	0.101592
295	Pyrene
296	Pyridaben	0.10599	0.10175	0.122343	0.115529	0.0964509
297	Pyridaphenthion
298	Pyrimethanil
299	Pyriproxifen	0.10425	0.10008	0.09591	0.145882	0.0948675
300	Quinalfos
301	Quinoxyfen	0.11239	0.107894	0.112334	0.122505	0.102275
302	Rifampicin
303	Rotenone
304	Roxithromycin
305	Sarafloxacin
306	Simazine
307	Spinosad (two isomers)	0.11958	0.114797	0.110014	0.087329	0.108818
308	Spiramycin (two isomers)
309	Spirodiclofen
310	Spiromesifen
311	Spiroxamine	0.10765	0.123453	0.099038	0.117338	0.0979615
312	Strychnine
313	Sulfacetamide
314	Sulfachloropiridacine
315	Sulfadiacine
316	Sulfadimetoxine	0.12234	0.117446	0.115782	0.133351	0.111329
317	Sulfadoxine	0.12986	0.124666	0.119471	0.141547	0.118173
318	Sulfameracine
319	Sulfametacine
320	Sulfametizole
321	Sulfametoxazole
322	Sulfametoxipiridacine
323	Sulfamonomethoxine
324	Sulfapyridine
325	Sulfaquinoxaline
326	Sulfatiazole
327	Sulfisoxazole
328	Tebuconazole
329	Tebufenocide	0.09274	0.0890304	0.121424	0.101087	0.0843934
330	Tebufenpyrad	0.11156	0.09334	0.109329	0.1216	0.10152
331	Teflubenzuron
332	Tefluthrin	0.112245	0.0937824	0.0957362	0.106482	0.0888979
333	Telodrin (isobenzan)
334	Terbufos
335	Terbuthylazine
336	Tetrachlorvinphos
337	Tetraconazole
338	Tetradifon
339	Tetramethrin
340	Thiabendazole
341	Thiacloprid
342	Thiamethoxam
343	Thiophanate methyl
344	Tolclofos methyl	0.11617	0.09227	0.113847	0.126625	0.105715
345	Tolfenamic acid
346	Triadimefon
347	Triadimenol
348	Triazophos (hostathion)	0.0977	0.093792	0.11228	0.106493	0.088907
349	Trichlorfon
350	Trifloxystrobin	0.07968	0.0764928	0.08822	0.0868512	0.0725088
351	Triflumizole	0.09181	0.09912	0.0899738	0.100073	0.0835471
352	Triflumuron
353	Trifluralin
354	Trimethoprim
355	Triticonazole
356	Tylmicosin
357	Tylosin
358	Vinclozolin
359	Warfarin	0.10632	0.122334	0.104194	0.115889	0.0967512
360	Zoxamide

## Sheet: Bias 0.5 ng ml
		Rep 1	Rep 2	Rep 3	Rep 4	Rep 5
1	2-Phenylphenol	0.5505	0.61656	0.48444	0.589035	0.584754
2	4.4'-Dichlorobenzophenone (metabolite of dicofol)
3	Abamectine
4	Acenaphthene	0.41605	0.465976	0.366124	0.445173	0.29649
5	Acenaphtylene	0.5405	0.60536	0.47564	0.578335	0.423118
6	Acephate
7	Acetaminophen (Paracetamol)
8	Acetamiprid	0.56755	0.635656	0.499444	0.607279	0.436799
9	Acrinathrin
10	Albendazole	0.4811	0.538832	0.423368	0.514777	0.516074
11	Aldicarb	0.4926	0.551712	0.433488	0.527082	0.560094
12	Aldicarb-sulfone	0.59395	0.665224	0.522676	0.635526	0.497627
13	Aldicarb-sulfoxide
14	Aldrin	0.4767	0.533904	0.419496	0.510069	0.353407
15	Anthracene
16	Atrazine	0.48845	0.547064	0.429836	0.522641	0.35645
17	Azinphos-methyl	0.54285	0.607992	0.477708	0.58085	0.576354
18	Azoxystrobin	0.48255	0.540456	0.424644	0.516328	0.511567
19	BDE-28	0.51715	0.579208	0.455092	0.55335	0.543788
20	BDE-47	0.4835	0.54152	0.42548	0.517345	0.367673
21	BDE-85	0.4561	0.510832	0.401368	0.488027	0.360689
22	BDE-99	0.5288	0.592256	0.465344	0.565816	0.405787
23	BDE-100	0.44975	0.50372	0.39578	0.481233	0.518679
24	BDE-153	0.4318	0.483616	0.379984	0.462026	0.347294
25	BDE-154	0.54705	0.612696	0.481404	0.585344	0.597454
26	BDE-183	0.49385	0.553112	0.434588	0.52842	0.561049
27	Benalaxyl	0.45875	0.5138	0.4037	0.490862	0.535853
28	Bendiocarb	0.4927	0.551824	0.433576	0.527189	0.3578
29	Bendiocarb metabolite (2. 2‐dimethylbenzo‐1. 3‐dioxol‐4‐ol)
30	Benfuracarb	0.51825	0.58044	0.45606	0.554527	0.399499
31	Benzo[a]anthracene
32	Benzo[a]pyrene	0.4788	0.536256	0.421344	0.512316	0.3731
33	Benzo[b]fluoranthene
34	Benzo[ghi]perylene	0.5957	0.667184	0.524216	0.637399	0.64103
35	Benzo[k]fluoranthene	0.4756	0.532672	0.418528	0.508892	0.514241
36	Bifenthrin	0.4924	0.433312	0.551488	0.526868	0.395107
37	Bitertanol	0.5281	0.464728	0.591472	0.565067	0.413166
38	Boscalid (formerly nicobifen)	0.50815	0.447172	0.569128	0.543721	0.389829
39	Brodifacoum
40	Bromadiolone	0.5803	0.510664	0.649936	0.545482	0.5169
41	Bromopropylate	0.4969	0.437272	0.556528	0.467086	0.621381
42	Bromuconazole (two isomers)	0.48955	0.430804	0.548296	0.460177	0.590584
43	Bupirimate	0.48575	0.42746	0.54404	0.456605	0.602391
44	Buprofezin	0.4685	0.41228	0.52472	0.44039	0.405382
45	Cadusafos (ebufos)	0.4719	0.415272	0.528528	0.443586	0.44309
46	Carbaryl	0.4724	0.415712	0.529088	0.444056	0.427585
47	Carbendazim (azole)	0.594	0.52272	0.66528	0.55836	0.723793
48	Carbofuran	0.4651	0.409288	0.520912	0.437194	0.387897
49	Carbofuran-3-hydroxy	0.58845	0.517836	0.659064	0.553143	0.70955
50	Carbosulfan	0.66265	0.583132	0.742168	0.622891	0.790357
51	Cefuroxima axetil (two isomers)
52	Chloramphenicol
53	Chlorantraniliprole	0.5357	0.471416	0.599984	0.503558	0.488558
54	Chlorfenapyr
55	Chlorfenvinphos	0.48355	0.425524	0.541576	0.454537	0.602273
56	Chlorobenzilate	0.4448	0.391424	0.498176	0.418112	0.399914
57	Chlorophacinone
58	Chlorpropham	0.5506	0.484528	0.616672	0.517564	0.677308
59	Chlorpyrifos
60	Chlorpyrifos methyl	0.51865	0.456412	0.580888	0.487531	0.482692
61	Chlorthal dimethyl	0.457	0.40216	0.51184	0.42958	0.380309
62	Chrysene
63	Clindamycin	0.58185	0.512028	0.651672	0.546939	0.678646
64	Clofentezine	0.50895	0.447876	0.570024	0.478413	0.471954
65	Clothianidin
66	Cloxacillin
67	Cortiscosterone 21 acetate
68	Coumachlor	0.47695	0.419716	0.534184	0.448333	0.441712
69	Coumaphos	0.43645	0.384076	0.488824	0.410263	0.39009
70	Coumatetralyl	0.5222	0.459536	0.584864	0.490868	0.495309
71	Cyazofamid
72	Cyflufenamid	0.4263	0.375144	0.477456	0.400722	0.357379
73	Cyfluthrin (sum of four isomers)
74	Cyhalothrin (lambda isomer)
75	Cymoxanil	0.5733	0.504504	0.642096	0.538902	0.686443
76	Cypermethrin (sum of four isomers)
77	Cyproconazole (two isomers)	0.51425	0.45254	0.57596	0.483395	0.461511
78	Cyprodinil	0.54825	0.48246	0.61404	0.515355	0.514601
79	Cyromazine
80	Danofloxacin
81	Dazomet
82	Deltamethrin
83	Demeton-S-methyl	0.4928	0.433664	0.551936	0.463232	0.607992
84	Demeton-S-methyl-sulfone (Dioxydemeton)	0.58225	0.51238	0.65212	0.547315	0.522237
85	Dexamethasone	0.64515	0.567732	0.722568	0.606441	0.63012
86	Diazinon	0.5316	0.467808	0.595392	0.499704	0.470124
87	Dibenzo[a.h]anthracene	0.61435	0.540628	0.688072	0.577489	0.754012
88	Dichlorodiphenyldichloroethane (p.p’ DDD)	0.47505	0.418044	0.532056	0.446547	0.411324
89	Dichlorodiphenyldichloroethylene (p.p’ DDE)	0.47505	0.418044	0.532056	0.446547	0.607764
90	Dichlorodiphenyltrichloroethane (p.p’ DDT)
91	Diclofenac
92	Dicloran	0.54155	0.476564	0.606536	0.509057	0.514059
93	Dicloxacillin
94	Dieldrin
95	Diethathyl ethyl	0.50515	0.444532	0.565768	0.474841	0.62645
96	Diethofencarb	0.49845	0.438636	0.558264	0.468543	0.442407
97	Difenacoum	0.53125	0.4675	0.595	0.499375	0.635529
98	Difenoconazole	0.55275	0.48642	0.61908	0.519585	0.69144
99	Difethialone
100	Difloxacin
101	Diflubenzuron
102	Diflufenican	0.4785	0.42108	0.53592	0.44979	0.428809
103	Dimethenamid-P (and its R-isomer)	0.50775	0.44682	0.56868	0.477285	0.621177
104	Dimethoate	0.6105	0.53724	0.68376	0.57387	0.579395
105	Dimethomorph (two isomers)	0.58865	0.518012	0.659288	0.553331	0.729494
106	Dimethylphenylsulfamide (DMSA. metabolite of dichlofluanid)
107	Diniconazole-M	0.55055	0.484484	0.616616	0.517517	0.66246
108	Dinocap
109	Diphacinone
110	Diphenylamine	0.5228	0.460064	0.585536	0.491432	0.468912
111	Dodine	0.492	0.43296	0.55104	0.46248	0.635691
112	Endosulfan alfa
113	Endosulfan beta
114	Endosulfan sulfate
115	Endrin
116	Enrofloxacin
117	EPN
118	Epoxiconazole	0.54975	0.48378	0.61572	0.516765	0.481897
119	Eprinomectin	0.6067	0.533896	0.679504	0.570298	0.746116
120	Eritromicin	0.5294	0.465872	0.592928	0.497636	0.45652
121	Esfenvalerate
122	Ethion (diethion)	0.4494	0.395472	0.503328	0.422436	0.574377
123	Ethirimol	0.61115	0.537812	0.684488	0.574481	0.732267
124	Ethofumesate
125	Ethoprophos	0.4828	0.424864	0.540736	0.453832	0.444404
126	Etofenprox
127	Etoxazole	0.43885	0.386188	0.491512	0.412519	0.574982
128	Famoxadone
129	Fenamidone	0.5119	0.450472	0.573328	0.481186	0.611965
130	Fenamiphos	0.47285	0.416108	0.529592	0.444479	0.59748
131	Fenamiphos sulfone	0.54785	0.482108	0.613592	0.514979	0.667853
132	Fenamiphos sulfoxide	0.6038	0.531344	0.676256	0.567572	0.550794
133	Fenarimol	0.5354	0.471152	0.599648	0.503276	0.468082
134	Fenazaquin
135	Fenbendazole	0.48415	0.426052	0.542248	0.455101	0.619438
136	Fenbuconazole	0.53485	0.470668	0.599032	0.502759	0.478395
137	Fenbutatin oxide
138	Fenhexamid
139	Fenitrothion	0.48	0.4224	0.5376	0.4512	0.587817
140	Fenoxycarb	0.44985	0.395868	0.503832	0.422859	0.411157
141	Fenpropathrin	0.48385	0.425788	0.541912	0.454819	0.449187
142	Fenpropidin	0.47505	0.418044	0.532056	0.446547	0.449618
143	Fenpropimorph	0.45685	0.402028	0.511672	0.429439	0.586552
144	Fenpyroximate	0.5405	0.47564	0.60536	0.50807	0.512134
145	Fenthion	0.4924	0.433312	0.551488	0.462856	0.614453
146	Fenthion oxon	0.46825	0.41206	0.52444	0.440155	0.563133
147	Fenthion oxon sulfone
148	Fenthion oxon sulfoxide	0.5985	0.52668	0.67032	0.56259	0.556528
149	Fenthion sulfone
150	Fenthion sulfoxide	0.53385	0.469788	0.597912	0.501819	0.471939
151	Fenvalerate
152	Fipronil	0.52025	0.45782	0.58268	0.489035	0.497213
153	Fipronil sulfide
154	Flocoumafen	0.57515	0.506132	0.644168	0.540641	0.705774
155	Fluazinam	0.5452	0.479776	0.610624	0.512488	0.665328
156	Flubendiamide
157	Flucythrinate (two isomers)
158	Fludioxonil	0.4956	0.436128	0.555072	0.465864	0.45755
159	Flufenoxuron	0.44095	0.388036	0.493864	0.414493	0.552272
160	Flumequine	0.50345	0.443036	0.563864	0.473243	0.431394
161	Flunixin	0.4845	0.42636	0.54264	0.45543	0.611641
162	Fluopyram	0.55255	0.486244	0.618856	0.519397	0.661676
163	Fluoranthene	0.5487	0.482856	0.614544	0.515778	0.666517
164	Fluorene	0.74245	0.653356	0.831544	0.697903	0.738203
165	Fluquinconazole	0.5187	0.456456	0.580944	0.487578	0.462446
166	Flusilazole	0.4727	0.415976	0.529424	0.444338	0.440473
167	Flutolanil	0.4474	0.393712	0.501088	0.420556	0.550528
168	Flutriafol	0.4821	0.424248	0.539952	0.453174	0.429996
169	Fluvalinate tau
170	Fonofos	0.5209	0.458392	0.583408	0.489646	0.634859
171	Formetanate	0.48375	0.4257	0.5418	0.454725	0.605037
172	Fosthiazate	0.48505	0.426844	0.543256	0.455947	0.460738
173	Heptachlor
174	Hexachlorobencene	0.49895	0.439076	0.558824	0.469013	0.467109
175	Hexachlorocyclohexane (alpha)
176	Hexachlorocyclohexane (beta)
177	Hexachlorocyclohexane (delta)	0.3949	0.347512	0.442288	0.371206	0.498096
178	Hexaclorocyclohexane (gamma. lindane)
179	Hexaconazole (two isomers)
180	Hexaflumuron	0.54445	0.479116	0.609784	0.511783	0.507652
181	Hexythiazox	0.46395	0.408276	0.519624	0.436113	0.419477
182	Imazalil (enilconazole)	0.54555	0.480084	0.611016	0.512817	0.477946
183	Imidacloprid
184	Indeno [1.2.3-cd] pyrene
185	Indoxacarb	0.5352	0.470976	0.599424	0.503088	0.672415
186	Iprodione
187	Iprovalicarb	0.5243	0.461384	0.587216	0.492842	0.647613
188	Isocarbophos
189	Isofenphos methyl	0.54965	0.483692	0.615608	0.516671	0.517327
190	Isoprothiolane	0.44245	0.389356	0.495544	0.415903	0.374322
191	Ivermectin B1a
192	Josamycin	0.5829	0.512952	0.652848	0.547926	0.528556
193	Ketoprofen	0.55545	0.488796	0.622104	0.522123	0.684198
194	Kresoxim methyl
195	Leptophos
196	Levamisole	0.58515	0.514932	0.655368	0.550041	0.563139
197	Lincomycin	0.5397	0.474936	0.604464	0.507318	0.484007
198	Linuron	0.5585	0.49148	0.62552	0.52499	0.532866
199	Lufenuron	0.6244	0.549472	0.699328	0.586936	0.74393
200	Malaoxon	0.49235	0.433268	0.551432	0.462809	0.42711
201	Malathion	0.5134	0.451792	0.575008	0.482596	0.656274
202	Mandipropamid	0.4436	0.390368	0.496832	0.416984	0.532554
203	Marbofloxacin
204	Mebendazole	0.46765	0.411532	0.523768	0.439591	0.424712
205	Mefenamic acid	0.55965	0.492492	0.626808	0.526071	0.493705
206	Mefenoxam (metalaxyl-M)	0.50995	0.448756	0.571144	0.479353	0.4882
207	Meloxicam	0.5288	0.465344	0.592256	0.497072	0.656499
208	Mepanipyrim	0.56205	0.494604	0.629496	0.528327	0.53348
209	Mepiquat	0.58315	0.513172	0.653128	0.548161	0.721231
210	Metaflumizone	0.58975	0.51898	0.66052	0.554365	0.713963
211	Metaldehyde
212	Metconazole	0.452	0.39776	0.50624	0.42488	0.389267
213	Methamidophos (two isomers)
214	Methidathion	0.4678	0.411664	0.523936	0.439732	0.397424
215	Methiocarb	0.40255	0.354244	0.450856	0.378397	0.524238
216	Methiocarb-sulfoxide
217	Methomyl	0.6172	0.543136	0.691264	0.580168	0.742482
218	Methomyl oxime
219	Methoxyfenozide	0.47305	0.416284	0.529816	0.444667	0.565482
220	Metoxychlor
221	Metrafenone	0.48095	0.423236	0.538664	0.452093	0.414552
222	Metronidazole
223	Mevinphos (phosdrin)
224	Mirex
225	Monocrotophos
226	Myclobutanil	0.452	0.39776	0.50624	0.42488	0.566165
227	N-(2.4-dimethylphenyl)-N’-methylformamidine (DMPF. metabolite of amitraz)
228	N.N-dimethylformamidine (DMF. metabolite of amitraz)
229	N.N-Dimethyl-N'-p-tolylsulphamide (DMST. metabolite of tolyfluanid)	0.5152	0.453376	0.577024	0.484288	0.444008
230	Nafcillin
231	Naphtalene
232	Naproxen
233	Nitenpyram
234	Novobiocin
235	Nuarimol	0.54865	0.482812	0.614488	0.515731	0.652593
236	Ofurace	0.5058	0.445104	0.566496	0.475452	0.479656
237	Omethoate	0.6173	0.543224	0.691376	0.580262	0.583611
238	Oxadixyl	0.5238	0.460944	0.586656	0.492372	0.48324
239	Oxamyl	0.6097	0.536536	0.682864	0.573118	0.724282
240	Oxfendazole	0.5197	0.457336	0.582064	0.488518	0.471402
241	Oxolinic acid	0.57845	0.509036	0.647864	0.543743	0.725242
242	Oxydemeton methyl	0.60555	0.532884	0.678216	0.569217	0.752843
243	Oxyfluorfen	0.5595	0.49236	0.62664	0.52593	0.662601
244	Paclobutrazol	0.5809	0.511192	0.650608	0.546046	0.536862
245	Paraoxon methyl
246	Parathion ethyl
247	Parathion methyl
248	PCB 28	0.4696	0.413248	0.525952	0.441424	0.413657
249	PCB 52	0.5202	0.457776	0.582624	0.488988	0.663979
250	PCB 77	0.50265	0.442332	0.562968	0.472491	0.637598
251	PCB 81	0.40935	0.360228	0.458472	0.384789	0.502462
252	PCB 101	0.5392	0.474496	0.603904	0.506848	0.479595
253	PCB 105	0.519	0.45672	0.58128	0.48786	0.471877
254	PCB 114	0.4857	0.427416	0.543984	0.456558	0.427127
255	PCB 118	0.46715	0.411092	0.523208	0.439121	0.606629
256	PCB 123	0.4807	0.423016	0.538384	0.451858	0.443883
257	PCB 126	0.54185	0.476828	0.606872	0.509339	0.642966
258	PCB 138	0.4565	0.40172	0.51128	0.42911	0.560094
259	PCB 153	0.4185	0.36828	0.46872	0.39339	0.53495
260	PCB 156	0.49165	0.432652	0.550648	0.462151	0.431489
261	PCB 157	0.4661	0.410168	0.522032	0.438134	0.406639
262	PCB 167	0.45715	0.402292	0.512008	0.429721	0.381215
263	PCB 169	0.54535	0.479908	0.610792	0.512629	0.652407
264	PCB 180	0.43715	0.384692	0.489608	0.410921	0.358428
265	PCB 189	0.48955	0.430804	0.548296	0.460177	0.624787
266	Penconazole	0.57095	0.502436	0.639464	0.536693	0.695134
267	Pencycuron	0.47495	0.417956	0.531944	0.446453	0.570147
268	Pendimethalin
269	Penicillin G
270	Penicillin V
271	Permethrin
272	Phenanthrene	0.54945	0.483516	0.615384	0.516483	0.481847
273	Phenylbutazone
274	Phosalone	0.49185	0.432828	0.550872	0.462339	0.596716
275	Phosmet	0.4946	0.435248	0.553952	0.464924	0.609997
276	Phosmet oxon	0.47895	0.421476	0.536424	0.450213	0.42716
277	Piperacillin
278	Pirimicarb	0.4909	0.431992	0.549808	0.461446	0.426187
279	Pirimiphos ethyl	0.49345	0.434236	0.552664	0.463843	0.62738
280	Pirimiphos methyl	0.46745	0.411356	0.523544	0.439403	0.415527
281	Prochloraz	0.45775	0.40282	0.51268	0.430285	0.554819
282	Procymidone
283	Profenofos	0.464	0.40832	0.51968	0.43616	0.592454
284	Propamocarb	0.6136	0.539968	0.687232	0.576784	0.557952
285	Propargite	0.47945	0.421916	0.536984	0.450683	0.444469
286	Propiconazole	0.6502	0.572176	0.728224	0.611188	0.607104
287	Propoxur	0.4644	0.408672	0.520128	0.436536	0.568528
288	Propyzamide (pronamide)	0.4131	0.363528	0.462672	0.388314	0.332388
289	Proquinazid	0.60875	0.5357	0.6818	0.572225	0.753933
290	Prothioconazol	0.5158	0.453904	0.577696	0.484852	0.641931
291	Prothiophos	0.8993	0.791384	1.00722	0.845342	1.02987
292	Pymetrozine
293	Pyraclostrobin	0.44355	0.390324	0.496776	0.416937	0.372409
294	Pyrazophos	0.49115	0.432212	0.550088	0.461681	0.46311
295	Pyrene	0.4821	0.424248	0.539952	0.453174	0.598099
296	Pyridaben	0.4341	0.382008	0.486192	0.408054	0.378238
297	Pyridaphenthion	0.5432	0.478016	0.608384	0.510608	0.670733
298	Pyrimethanil	0.5398	0.475024	0.604576	0.507412	0.652779
299	Pyriproxifen	0.49985	0.439868	0.559832	0.469859	0.609795
300	Quinalfos	0.48765	0.429132	0.546168	0.458391	0.453078
301	Quinoxyfen	0.54575	0.48026	0.61124	0.513005	0.519702
302	Rifampicin
303	Rotenone	0.5899	0.519112	0.660688	0.554506	0.717887
304	Roxithromycin
305	Sarafloxacin
306	Simazine	0.4514	0.397232	0.505568	0.424316	0.592011
307	Spinosad (two isomers)	0.4228	0.372064	0.473536	0.397432	0.547624
308	Spiramycin (two isomers)	0.65735	0.578468	0.736232	0.617909	0.638702
309	Spirodiclofen
310	Spiromesifen	0.48235	0.424468	0.540232	0.453409	0.434401
311	Spiroxamine	0.4851	0.426888	0.543312	0.455994	0.589576
312	Strychnine
313	Sulfacetamide	0.5949	0.523512	0.666288	0.559206	0.702586
314	Sulfachloropiridacine
315	Sulfadiacine
316	Sulfadimetoxine	0.5217	0.459096	0.584304	0.490398	0.482325
317	Sulfadoxine	0.46455	0.408804	0.520296	0.436677	0.426897
318	Sulfameracine	0.5116	0.450208	0.572992	0.480904	0.437599
319	Sulfametacine	0.4948	0.435424	0.554176	0.465112	0.595537
320	Sulfametizole
321	Sulfametoxazole	0.56105	0.493724	0.628376	0.527387	0.676916
322	Sulfametoxipiridacine	0.52145	0.458876	0.584024	0.490163	0.630834
323	Sulfamonomethoxine
324	Sulfapyridine	0.5475	0.4818	0.6132	0.51465	0.509982
325	Sulfaquinoxaline	0.57735	0.508068	0.646632	0.542709	0.541383
326	Sulfatiazole	0.5466	0.481008	0.612192	0.513804	0.482835
327	Sulfisoxazole
328	Tebuconazole
329	Tebufenocide	0.4494	0.395472	0.503328	0.422436	0.575335
330	Tebufenpyrad	0.4309	0.379192	0.482608	0.405046	0.524533
331	Teflubenzuron
332	Tefluthrin	0.52425	0.46134	0.58716	0.492795	0.471076
333	Telodrin (isobenzan)
334	Terbufos	0.5399	0.475112	0.604688	0.507506	0.505487
335	Terbuthylazine	0.4919	0.432872	0.550928	0.462386	0.588657
336	Tetrachlorvinphos	0.52635	0.463188	0.589512	0.494769	0.500409
337	Tetraconazole	0.48115	0.423412	0.538888	0.452281	0.578549
338	Tetradifon	0.5531	0.486728	0.619472	0.519914	0.654693
339	Tetramethrin
340	Thiabendazole	0.4991	0.439208	0.558992	0.469154	0.459244
341	Thiacloprid	0.5388	0.474144	0.603456	0.506472	0.491605
342	Thiamethoxam
343	Thiophanate methyl	0.51155	0.450164	0.572936	0.480857	0.619464
344	Tolclofos methyl	0.501	0.44088	0.56112	0.47094	0.453785
345	Tolfenamic acid	0.53265	0.468732	0.596568	0.500691	0.640933
346	Triadimefon	0.57775	0.50842	0.64708	0.543085	0.678559
347	Triadimenol	0.5441	0.478808	0.609392	0.511454	0.668089
348	Triazophos (hostathion)	0.4876	0.429088	0.546112	0.458344	0.457407
349	Trichlorfon
350	Trifloxystrobin	0.4951	0.435688	0.554512	0.465394	0.464977
351	Triflumizole	0.4606	0.405328	0.515872	0.432964	0.602189
352	Triflumuron	0.5479	0.482152	0.613648	0.515026	0.502081
353	Trifluralin	0.56755	0.499444	0.635656	0.533497	0.714534
354	Trimethoprim
355	Triticonazole	0.59905	0.527164	0.670936	0.563107	0.702718
356	Tylmicosin
357	Tylosin
358	Vinclozolin	0.56265	0.495132	0.630168	0.528891	0.545072
359	Warfarin	0.4504	0.396352	0.504448	0.423376	0.553646
360	Zoxamide	0.63475	0.55858	0.71092	0.596665	0.58393

## Sheet: Bias 1 ng ml
		Rep 1	Rep 2	Rep 3	Rep 4	Rep 5
1	2-Phenylphenol	1.0003	0.940282	1.06523	0.880264	1.07032
2	4.4'-Dichlorobenzophenone (metabolite of dicofol)	1.0035	0.94329	1.07609	0.88308	1.07374
3	Abamectine
4	Acenaphthene	1.2425	1.16795	1.04751	1.0934	1.32947
5	Acenaphtylene	0.9981	0.938214	0.819032	0.878328	1.06797
6	Acephate
7	Acetaminophen (Paracetamol)	1.2611	1.18543	1.30755	1.10977	1.34938
8	Acetamiprid	0.9767	0.918098	0.76593	0.859496	1.04507
9	Acrinathrin	1.0946	1.02892	1.21508	0.963248	1.17122
10	Albendazole	0.99	0.9306	1.13889	0.8712	1.0593
11	Aldicarb	0.9282	0.872508	1.01267	0.816816	0.993174
12	Aldicarb-sulfone	0.9335	0.87749	0.754732	0.82148	0.998845
13	Aldicarb-sulfoxide
14	Aldrin	0.9707	0.912458	0.7232	0.854216	1.03865
15	Anthracene	1.149	1.08006	1.19078	1.01112	1.22943
16	Atrazine	0.9312	0.875328	0.690251	0.819456	0.996384
17	Azinphos-methyl	0.9564	0.899016	1.10667	0.841632	1.02335
18	Azoxystrobin	0.9709	0.912646	1.10899	0.854392	1.03886
19	BDE-28	1.0166	0.955604	1.08612	0.894608	1.08776
20	BDE-47	1.0078	0.947332	0.789998	0.886864	1.07835
21	BDE-85	1.0198	0.958612	0.782064	0.897424	1.09119
22	BDE-99	1.0328	0.970832	0.77817	0.908864	1.1051
23	BDE-100	1.0134	0.952596	1.15448	0.891792	1.08434
24	BDE-153	1.0238	0.962372	0.832645	0.900944	1.09547
25	BDE-154	1.018	0.95692	1.11354	0.89584	1.08926
26	BDE-183	1.0339	0.971866	1.11168	0.909832	1.10627
27	Benalaxyl	0.964	0.90616	1.06337	0.84832	1.03148
28	Bendiocarb	0.8859	0.832746	0.690892	0.779592	0.947913
29	Bendiocarb metabolite (2. 2‐dimethylbenzo‐1. 3‐dioxol‐4‐ol)	1.009	0.94846	0.76802	0.88792	1.07963
30	Benfuracarb	0.992	0.93248	0.745589	0.87296	1.06144
31	Benzo[a]anthracene	1.1154	1.04848	1.16023	0.981552	1.19348
32	Benzo[a]pyrene	1.1223	1.05496	0.932542	0.987624	1.20086
33	Benzo[b]fluoranthene	1.0505	0.98747	1.13248	0.92444	1.12403
34	Benzo[ghi]perylene	1.1118	1.24522	1.37759	0.978384	1.18963
35	Benzo[k]fluoranthene	0.9535	1.06792	1.26037	0.83908	1.02025
36	Bifenthrin	1.0214	1.14397	0.940935	0.898832	1.0929
37	Bitertanol	1.0568	1.18362	0.983378	0.929984	1.13078
38	Boscalid (formerly nicobifen)	0.9754	1.09245	0.895297	0.858352	1.04368
39	Brodifacoum	0.9273	1.03858	1.16509	0.816024	0.992211
40	Bromadiolone	0.899	1.00688	0.84893	0.79112	0.96193
41	Bromopropylate	1.0294	1.15293	1.28618	0.905872	1.10146
42	Bromuconazole (two isomers)	0.9852	1.10342	1.25399	0.866976	1.05416
43	Bupirimate	0.9741	1.09099	1.20198	0.857208	1.04229
44	Buprofezin	0.9132	1.02278	0.906511	0.803616	0.977124
45	Cadusafos (ebufos)	1.0353	1.15954	0.963694	0.911064	1.10777
46	Carbaryl	0.9838	1.10186	0.904613	0.865744	1.05267
47	Carbendazim (azole)	0.9483	1.0621	1.21514	0.834504	1.01468
48	Carbofuran	0.9026	1.01091	0.849771	0.794288	0.965782
49	Carbofuran-3-hydroxy	0.9699	1.08629	1.2433	0.853512	1.03779
50	Carbosulfan	0.8483	0.950096	1.06679	0.746504	0.907681
51	Cefuroxima axetil (two isomers)	1.0525	1.1788	1.36802	0.9262	1.12617
52	Chloramphenicol
53	Chlorantraniliprole	0.9193	1.02962	0.881905	0.808984	0.983651
54	Chlorfenapyr	0.9707	1.08718	0.976813	0.854216	1.03865
55	Chlorfenvinphos	1.0005	1.12056	1.31661	0.88044	1.07054
56	Chlorobenzilate	1.0563	1.18306	1.06737	0.929544	1.13024
57	Chlorophacinone	0.9682	1.08438	1.20343	0.852016	1.03597
58	Chlorpropham	1.0116	1.13299	1.27254	0.890208	1.08241
59	Chlorpyrifos	1.0064	1.12717	1.29819	0.885632	1.07685
60	Chlorpyrifos methyl	1.0481	1.17387	0.986382	0.922328	1.12147
61	Chlorthal dimethyl	1.0791	1.20859	1.08665	0.949608	1.15464
62	Chrysene	1.0929	1.22405	1.05667	0.961752	1.1694
63	Clindamycin	0.9624	1.07789	1.19338	0.846912	1.02977
64	Clofentezine	0.9683	1.0845	0.906748	0.852104	1.03608
65	Clothianidin	0.8969	1.00453	1.14028	0.789272	0.959683
66	Cloxacillin
67	Cortiscosterone 21 acetate	1.1641	1.30379	1.50592	1.02441	1.24559
68	Coumachlor	1.0151	1.13691	0.975068	0.893288	1.08616
69	Coumaphos	0.934	1.04608	0.925887	0.82192	0.99938
70	Coumatetralyl	1.0406	1.16547	1.02475	0.915728	1.11344
71	Cyazofamid	1.0676	1.19571	1.31924	0.939488	1.14233
72	Cyflufenamid	1.123	1.25776	1.08773	0.98824	1.20161
73	Cyfluthrin (sum of four isomers)	1.0222	1.14486	1.35383	0.899536	1.09375
74	Cyhalothrin (lambda isomer)
75	Cymoxanil	0.9684	1.08461	1.26212	0.852192	1.03619
76	Cypermethrin (sum of four isomers)
77	Cyproconazole (two isomers)	0.9808	1.0985	0.964892	0.863104	1.04946
78	Cyprodinil	0.9504	1.06445	0.875095	0.836352	1.01693
79	Cyromazine
80	Danofloxacin	0.8787	0.773256	0.61275	0.825978	0.940209
81	Dazomet
82	Deltamethrin	1.0472	0.921536	1.04462	0.984368	1.1205
83	Demeton-S-methyl	0.9134	0.803792	0.988124	0.858596	0.977338
84	Demeton-S-methyl-sulfone (Dioxydemeton)	0.9884	0.869792	0.681084	0.929096	1.05759
85	Dexamethasone	1.0041	0.883608	0.756877	0.943854	1.07439
86	Diazinon	1.1027	0.970376	0.765475	1.03654	1.17989
87	Dibenzo[a.h]anthracene	1.0679	0.939752	1.05884	1.00383	1.14265
88	Dichlorodiphenyldichloroethane (p.p’ DDD)	1.155	1.0164	0.897098	1.0857	1.23585
89	Dichlorodiphenyldichloroethylene (p.p’ DDE)	1.155	1.0164	1.16392	1.0857	1.23585
90	Dichlorodiphenyltrichloroethane (p.p’ DDT)	1.2405	1.09164	1.22509	1.16607	1.32733
91	Diclofenac	0.7969	0.701272	0.895766	0.749086	0.852683
92	Dicloran	1.1409	1.00399	0.817371	1.07245	1.22076
93	Dicloxacillin	1.1847	1.04254	0.872738	1.11362	1.26763
94	Dieldrin	0.9079	0.798952	0.622215	0.853426	0.971453
95	Diethathyl ethyl	0.9712	0.854656	1.02923	0.912928	1.03918
96	Diethofencarb	0.905	0.7964	0.619745	0.8507	0.96835
97	Difenacoum	0.9713	0.854744	1.02038	0.913022	1.03929
98	Difenoconazole	0.9728	0.856064	1.00459	0.914432	1.0409
99	Difethialone	0.9573	0.842424	0.966726	0.899862	1.02431
100	Difloxacin	0.7473	0.657624	0.504384	0.702462	0.799611
101	Diflubenzuron	0.8274	0.728112	0.604821	0.777756	0.885318
102	Diflufenican	0.8539	0.751432	0.621	0.802666	0.913673
103	Dimethenamid-P (and its R-isomer)	0.9145	0.80476	0.971981	0.85963	0.978515
104	Dimethoate	0.9813	0.863544	0.691267	0.922422	1.04999
105	Dimethomorph (two isomers)	0.9714	0.854832	1.03588	0.913116	1.0394
106	Dimethylphenylsulfamide (DMSA. metabolite of dichlofluanid)	0.9937	0.874456	1.07115	0.934078	1.06326
107	Diniconazole-M	0.8632	0.759616	0.950192	0.811408	0.923624
108	Dinocap	0.9093	0.800184	0.635042	0.854742	0.972951
109	Diphacinone	1.1588	1.01974	0.857542	1.08927	1.23992
110	Diphenylamine	1.007	0.88616	0.683134	0.94658	1.07749
111	Dodine	1.025	0.902	1.091	0.9635	1.09675
112	Endosulfan alfa	1.0176	0.895488	0.778476	0.956544	1.08883
113	Endosulfan beta	1.1618	1.02238	1.22377	1.09209	1.24313
114	Endosulfan sulfate	1.1136	0.979968	1.17046	1.04678	1.19155
115	Endrin
116	Enrofloxacin	0.9024	0.794112	0.649459	0.848256	0.965568
117	EPN	1.0007	0.880616	0.672589	0.940658	1.07075
118	Epoxiconazole	0.8776	0.772288	0.566506	0.824944	0.939032
119	Eprinomectin	0.9991	0.879208	1.02431	0.939154	1.06904
120	Eritromicin	0.9688	0.852544	0.654962	0.910672	1.03662
121	Esfenvalerate
122	Ethion (diethion)	0.9528	0.838464	0.996482	0.895632	1.0195
123	Ethirimol	0.9657	1.0333	1.2356	1.08158	0.907758
124	Ethofumesate	0.9155	0.979585	0.790457	1.02536	0.86057
125	Ethoprophos	0.9629	1.0303	0.823546	1.07845	0.905126
126	Etofenprox	0.9875	1.05662	0.851925	1.106	0.92825
127	Etoxazole	0.9135	0.977445	1.10962	1.02312	0.85869
128	Famoxadone	1.0969	1.17368	0.973025	1.22853	1.03109
129	Fenamidone	0.9989	1.06882	1.19521	1.11877	0.938966
130	Fenamiphos	0.9928	1.0623	1.1731	1.11194	0.933232
131	Fenamiphos sulfone	0.9042	0.967494	1.11431	1.0127	0.849948
132	Fenamiphos sulfoxide	0.9693	1.03715	0.864335	1.08562	0.911142
133	Fenarimol	1.0038	1.07407	0.939763	1.12426	0.943572
134	Fenazaquin	1.03	1.1021	0.976014	1.1536	0.9682
135	Fenbendazole	0.9286	0.993602	1.14473	1.04003	0.872884
136	Fenbuconazole	0.9778	1.04625	0.913532	1.09514	0.919132
137	Fenbutatin oxide	1.0112	1.08198	1.25978	1.13254	0.950528
138	Fenhexamid
139	Fenitrothion	1.045	1.11815	1.29257	1.1704	0.9823
140	Fenoxycarb	0.8898	0.952086	0.801859	0.996576	0.836412
141	Fenpropathrin	1.086	1.16202	1.04612	1.21632	1.02084
142	Fenpropidin	0.9557	1.0226	0.886148	1.07038	0.898358
143	Fenpropimorph	0.9802	1.04881	1.24583	1.09782	0.921388
144	Fenpyroximate	0.9803	1.04892	0.863552	1.09794	0.921482
145	Fenthion	1.0084	1.07899	1.22899	1.12941	0.947896
146	Fenthion oxon	0.9562	1.02313	1.15223	1.07094	0.898828
147	Fenthion oxon sulfone	0.9968	1.06658	1.20511	1.11642	0.936992
148	Fenthion oxon sulfoxide	0.9913	1.06069	0.888942	1.11026	0.931822
149	Fenthion sulfone	1.0266	1.09846	0.947018	1.14979	0.965004
150	Fenthion sulfoxide	1.033	1.10531	0.92164	1.15696	0.97102
151	Fenvalerate
152	Fipronil	0.9035	0.966745	0.779649	1.01192	0.84929
153	Fipronil sulfide	0.989	1.05823	1.23492	1.10768	0.92966
154	Flocoumafen	0.9742	1.04239	1.21095	1.0911	0.915748
155	Fluazinam	0.9548	1.02164	1.18495	1.06938	0.897512
156	Flubendiamide
157	Flucythrinate (two isomers)	1	1.07	0.871405	1.12	0.94
158	Fludioxonil	0.9689	1.03672	0.862131	1.08517	0.910766
159	Flufenoxuron	0.8831	0.944917	1.12975	0.989072	0.830114
160	Flumequine	0.9144	0.978408	0.832213	1.02413	0.859536
161	Flunixin	0.9159	0.980013	1.09474	1.02581	0.860946
162	Fluopyram	0.9701	1.03801	1.239	1.08651	0.911894
163	Fluoranthene	1.042	1.11494	1.30157	1.16704	0.97948
164	Fluorene	1.1131	1.19102	1.00863	1.24667	1.04631
165	Fluquinconazole	0.9688	1.03662	0.9022	1.08506	0.910672
166	Flusilazole	0.8982	0.961074	0.764557	1.00598	0.844308
167	Flutolanil	1.0018	1.07193	1.27054	1.12202	0.941692
168	Flutriafol	1.0515	1.12511	0.931263	1.17768	0.98841
169	Fluvalinate tau
170	Fonofos	1.0125	1.08337	1.28879	1.134	0.95175
171	Formetanate	0.946	1.01222	1.16113	1.05952	0.88924
172	Fosthiazate	0.9535	1.02025	0.863971	1.06792	0.89629
173	Heptachlor	0.8712	0.932184	0.801717	0.975744	0.818928
174	Hexachlorobencene	1.0521	1.12575	0.969422	1.17835	0.988974
175	Hexachlorocyclohexane (alpha)	1.0474	1.12072	1.29574	1.17309	0.984556
176	Hexachlorocyclohexane (beta)	1.1308	1.20996	1.08064	1.2665	1.06295
177	Hexachlorocyclohexane (delta)	1.0375	1.11013	1.29431	1.162	0.97525
178	Hexaclorocyclohexane (gamma. lindane)	0.7444	0.796508	0.911002	0.833728	0.699736
179	Hexaconazole (two isomers)	1.0227	1.14542	1.26609	0.899976	0.961338
180	Hexaflumuron	0.9001	1.00811	0.851411	0.792088	0.846094
181	Hexythiazox	0.883	0.98896	0.869644	0.77704	0.83002
182	Imazalil (enilconazole)	0.9907	1.10958	0.911793	0.871816	0.931258
183	Imidacloprid	0.8781	0.983472	1.11995	0.772728	0.825414
184	Indeno [1.2.3-cd] pyrene	1.0474	1.17309	1.062	0.921712	0.984556
185	Indoxacarb	0.9081	1.01707	1.21965	0.799128	0.853614
186	Iprodione
187	Iprovalicarb	0.9691	1.08539	1.2108	0.852808	0.910954
188	Isocarbophos
189	Isofenphos methyl	1.031	1.15472	1.00659	0.90728	0.96914
190	Isoprothiolane	0.9712	1.08774	0.897106	0.854656	0.912928
191	Ivermectin B1a
192	Josamycin	1.0329	1.15685	1.04113	0.908952	0.970926
193	Ketoprofen	0.9137	1.02334	1.16406	0.804056	0.858878
194	Kresoxim methyl	1.0298	1.15338	1.33995	0.906224	0.968012
195	Leptophos	1.0199	1.14229	1.33125	0.897512	0.958706
196	Levamisole	0.9361	1.04843	0.900103	0.823768	0.879934
197	Lincomycin	0.922	1.03264	0.898073	0.81136	0.86668
198	Linuron	0.9683	1.0845	0.911435	0.852104	0.910202
199	Lufenuron	1.0402	1.16502	1.32277	0.915376	0.977788
200	Malaoxon	0.9312	1.04294	0.884886	0.819456	0.875328
201	Malathion	1.0809	1.21061	1.39302	0.951192	1.01605
202	Mandipropamid	0.9424	1.05549	1.23328	0.829312	0.885856
203	Marbofloxacin
204	Mebendazole	0.9317	1.0435	0.85578	0.819896	0.875798
205	Mefenamic acid	0.9729	1.08965	0.914068	0.856152	0.914526
206	Mefenoxam (metalaxyl-M)	0.9587	1.07374	0.941354	0.843656	0.901178
207	Meloxicam	1.031	1.15472	1.34558	0.90728	0.96914
208	Mepanipyrim	1.0023	1.12258	0.952295	0.882024	0.942162
209	Mepiquat	1.0227	1.14542	1.3112	0.899976	0.961338
210	Metaflumizone	1.1007	1.23278	1.38548	0.968616	1.03466
211	Metaldehyde
212	Metconazole	0.9439	1.05717	0.873971	0.830632	0.887266
213	Methamidophos (two isomers)	1.067	1.19504	1.04709	0.93896	1.00298
214	Methidathion	0.9765	1.09368	0.943693	0.85932	0.91791
215	Methiocarb	1.0448	1.17018	1.33352	0.919424	0.982112
216	Methiocarb-sulfoxide	1.0681	1.19627	0.996961	0.939928	1.00401
217	Methomyl	0.9784	1.09581	1.21711	0.860992	0.919696
218	Methomyl oxime
219	Methoxyfenozide	0.9206	1.03107	1.21589	0.810128	0.865364
220	Metoxychlor	1.03	1.1536	1.03029	0.9064	0.9682
221	Metrafenone	0.9234	1.03421	0.850982	0.812592	0.867996
222	Metronidazole	0.9863	1.10466	0.898857	0.867944	0.927122
223	Mevinphos (phosdrin)	1.0753	1.20434	1.32545	0.946264	1.01078
224	Mirex
225	Monocrotophos	1.0397	0.977318	1.11544	0.914936	1.11248
226	Myclobutanil	0.9306	0.874764	1.06301	0.818928	0.995742
227	N-(2.4-dimethylphenyl)-N’-methylformamidine (DMPF. metabolite of amitraz)	0.9786	0.919884	1.03368	0.861168	1.0471
228	N.N-dimethylformamidine (DMF. metabolite of amitraz)	1.0061	0.945734	0.745039	0.885368	1.07653
229	N.N-Dimethyl-N'-p-tolylsulphamide (DMST. metabolite of tolyfluanid)	0.9342	0.878148	0.754912	0.822096	0.999594
230	Nafcillin	0.8813	0.828422	0.633407	0.775544	0.942991
231	Naphtalene	1.0112	0.950528	1.09015	0.889856	1.08198
232	Naproxen
233	Nitenpyram
234	Novobiocin	1.0308	0.968952	1.08344	0.907104	1.10296
235	Nuarimol	0.9778	0.919132	1.11245	0.860464	1.04625
236	Ofurace	0.9259	0.870346	0.748231	0.814792	0.990713
237	Omethoate	0.9285	0.87279	0.665755	0.81708	0.993495
238	Oxadixyl	0.957	0.89958	0.746347	0.84216	1.02399
239	Oxamyl	1.0043	0.944042	1.11074	0.883784	1.0746
240	Oxfendazole	0.8918	0.838292	0.724	0.784784	0.954226
241	Oxolinic acid	0.8319	0.781986	0.899597	0.732072	0.890133
242	Oxydemeton methyl	0.9299	0.874106	0.990552	0.818312	0.994993
243	Oxyfluorfen	1.0483	0.985402	1.15683	0.922504	1.12168
244	Paclobutrazol	0.9347	0.878618	0.669191	0.822536	1.00013
245	Paraoxon methyl
246	Parathion ethyl	1.0449	0.982206	0.775187	0.919512	1.11804
247	Parathion methyl	1.0854	1.02028	1.21871	0.955152	1.16138
248	PCB 28	1.0619	0.998186	0.852891	0.934472	1.13623
249	PCB 52	0.9892	0.929848	1.07999	0.870496	1.05844
250	PCB 77	0.9889	0.929566	1.09291	0.870232	1.05812
251	PCB 81	1.1562	1.08683	1.20397	1.01746	1.23713
252	PCB 101	1.1075	1.04105	0.912658	0.9746	1.18502
253	PCB 105	1.0796	1.01482	0.87599	0.950048	1.15517
254	PCB 114	1.1095	1.04293	0.888041	0.97636	1.18717
255	PCB 118	1.1688	1.09867	1.29959	1.02854	1.25062
256	PCB 123	1.063	0.99922	0.814557	0.93544	1.13741
257	PCB 126	1.0686	1.00448	1.15193	0.940368	1.1434
258	PCB 138	1.104	1.03776	1.17908	0.97152	1.18128
259	PCB 153	1.2477	1.09798	1.25287	1.17284	1.39742
260	PCB 156	1.0717	0.943096	0.759585	1.0074	1.2003
261	PCB 157	1.0796	0.950048	0.79221	1.01482	1.20915
262	PCB 167	1.0206	0.898128	0.778508	0.959364	1.14307
263	PCB 169	1.0745	0.94556	1.14086	1.01003	1.20344
264	PCB 180	1.1314	0.995632	0.81305	1.06352	1.26717
265	PCB 189	0.9696	0.853248	1.01491	0.911424	1.08595
266	Penconazole	1.0118	0.890384	1.00916	0.951092	1.13322
267	Pencycuron	0.9382	0.825616	0.959409	0.881908	1.05078
268	Pendimethalin	1.0658	0.937904	0.743567	1.00185	1.1937
269	Penicillin G
270	Penicillin V
271	Permethrin	1.0146	0.892848	1.03706	0.953724	1.13635
272	Phenanthrene	1.0665	0.93852	0.741122	1.00251	1.19448
273	Phenylbutazone
274	Phosalone	0.9271	0.815848	1.02404	0.871474	1.03835
275	Phosmet	0.93	0.8184	1.00551	0.8742	1.0416
276	Phosmet oxon	1.0223	0.899624	0.761867	0.960962	1.14498
277	Piperacillin
278	Pirimicarb	0.9511	0.836968	0.701431	0.894034	1.06523
279	Pirimiphos ethyl	0.9793	0.861784	0.972827	0.920542	1.09682
280	Pirimiphos methyl	1.0642	0.936496	0.807536	1.00035	1.1919
281	Prochloraz	0.8791	0.773608	0.949687	0.826354	0.984592
282	Procymidone
283	Profenofos	0.9649	0.849112	1.00726	0.907006	1.08069
284	Propamocarb	0.9758	0.858704	0.720588	0.917252	1.0929
285	Propargite	0.9617	0.846296	0.71011	0.903998	1.0771
286	Propiconazole	0.9977	0.877976	0.761459	0.937838	1.11742
287	Propoxur	0.9094	0.800272	0.953274	0.854836	1.01853
288	Propyzamide (pronamide)	0.8932	0.786016	0.594852	0.839608	1.00038
289	Proquinazid	1.0038	0.883344	1.08691	0.943572	1.12426
290	Prothioconazol	1.009	0.88792	0.999355	0.94846	1.13008
291	Prothiophos	1.0775	0.9482	1.10443	1.01285	1.2068
292	Pymetrozine	1.0289	0.905432	0.778819	0.967166	1.15237
293	Pyraclostrobin	0.958	0.84304	0.69725	0.90052	1.07296
294	Pyrazophos	0.9577	0.842776	0.700616	0.900238	1.07262
295	Pyrene	0.9361	0.823768	0.968169	0.879934	1.04843
296	Pyridaben	0.9727	1.04079	0.845844	1.08942	0.855976
297	Pyridaphenthion	0.9181	0.982367	1.10633	1.02827	0.807928
298	Pyrimethanil	0.9698	1.03769	1.15729	1.08618	0.853424
299	Pyriproxifen	0.941	1.00687	1.17507	1.05392	0.82808
300	Quinalfos	0.9097	0.973379	0.768099	1.01886	0.800536
301	Quinoxyfen	0.9318	0.997026	0.81662	1.04362	0.819984
302	Rifampicin	1.1121	1.18995	1.00395	1.24555	0.978648
303	Rotenone	0.892	0.95444	1.11266	0.99904	0.78496
304	Roxithromycin	0.9618	1.02913	0.913162	1.07722	0.846384
305	Sarafloxacin
306	Simazine	0.9646	1.03212	1.16178	1.08035	0.848848
307	Spinosad (two isomers)	0.9498	1.01629	1.19366	1.06378	0.835824
308	Spiramycin (two isomers)	0.9533	1.02003	0.902913	1.0677	0.838904
309	Spirodiclofen	1.0647	1.13923	0.946496	1.19246	0.936936
310	Spiromesifen	1.0129	1.0838	0.971016	1.13445	0.891352
311	Spiroxamine	0.958	1.02506	1.21653	1.07296	0.84304
312	Strychnine	0.854	0.91378	0.711827	0.95648	0.75152
313	Sulfacetamide	1.0134	1.08434	1.24554	1.13501	0.891792
314	Sulfachloropiridacine	0.9369	1.00248	1.19459	1.04933	0.824472
315	Sulfadiacine	0.9795	1.04807	1.21582	1.09704	0.86196
316	Sulfadimetoxine	0.947	1.01329	0.846577	1.06064	0.83336
317	Sulfadoxine	0.9241	0.988787	0.815555	1.03499	0.813208
318	Sulfameracine	0.991	1.06037	0.927264	1.10992	0.87208
319	Sulfametacine	0.9749	1.04314	1.17284	1.09189	0.857912
320	Sulfametizole	1.0019	1.07203	0.910505	1.12213	0.881672
321	Sulfametoxazole	0.9431	1.00912	1.2142	1.05627	0.829928
322	Sulfametoxipiridacine	0.9889	1.05812	1.24511	1.10757	0.870232
323	Sulfamonomethoxine	1.1111	1.18888	1.31495	1.24443	0.977768
324	Sulfapyridine	1.0366	1.10916	0.977147	1.16099	0.912208
325	Sulfaquinoxaline	0.9267	0.991569	0.861528	1.0379	0.815496
326	Sulfatiazole	0.8779	0.939353	0.747066	0.983248	0.772552
327	Sulfisoxazole	0.9373	1.00291	1.15845	1.04978	0.824824
328	Tebuconazole	0.9208	0.985256	0.837621	1.0313	0.810304
329	Tebufenocide	0.9615	1.0288	1.14006	1.07688	0.84612
330	Tebufenpyrad	0.9586	1.0257	1.177	1.07363	0.843568
331	Teflubenzuron	0.9701	1.03801	1.16883	1.08651	0.853688
332	Tefluthrin	1.0714	1.1464	0.967794	1.19997	0.942832
333	Telodrin (isobenzan)	0.9303	0.995421	0.86607	1.04194	0.818664
334	Terbufos	0.9729	1.08965	0.917735	0.914526	0.856152
335	Terbuthylazine	0.9337	1.04574	1.17502	0.877678	0.821656
336	Tetrachlorvinphos	0.9303	1.04194	0.840162	0.874482	0.818664
337	Tetraconazole	1.0126	1.13411	1.25586	0.951844	0.891088
338	Tetradifon	1.0375	1.162	1.29104	0.97525	0.913
339	Tetramethrin
340	Thiabendazole	0.8838	0.989856	0.808916	0.830772	0.777744
341	Thiacloprid	0.9423	1.05538	0.910197	0.885762	0.829224
342	Thiamethoxam	1.034	1.15808	1.0064	0.97196	0.90992
343	Thiophanate methyl	0.9475	1.0612	1.25491	0.89065	0.8338
344	Tolclofos methyl	0.9678	1.08394	0.891405	0.909732	0.851664
345	Tolfenamic acid	1.0564	1.18317	1.34572	0.993016	0.929632
346	Triadimefon	0.9564	1.07117	1.21201	0.899016	0.841632
347	Triadimenol	0.905	1.0136	1.13558	0.8507	0.7964
348	Triazophos (hostathion)	0.9668	1.08282	0.950276	0.908792	0.850784
349	Trichlorfon	0.9976	1.11731	0.97787	0.937744	0.877888
350	Trifloxystrobin	1.0521	1.17835	1.04453	0.988974	0.925848
351	Triflumizole	0.9483	1.0621	1.24292	0.891402	0.834504
352	Triflumuron	0.9728	1.08954	0.91111	0.914432	0.856064
353	Trifluralin	1.0571	1.18395	1.34726	0.993674	0.930248
354	Trimethoprim	0.9859	1.10421	1.30906	0.926746	0.867592
355	Triticonazole	0.9796	1.09715	1.2492	0.920824	0.862048
356	Tylmicosin
357	Tylosin	1.051	1.17712	1.02631	0.98794	0.92488
358	Vinclozolin	0.9598	1.07498	0.921205	0.902212	0.844624
359	Warfarin	0.9287	1.04014	1.23436	0.872978	0.817256
360	Zoxamide	0.9483	1.0621	0.917919	0.891402	0.834504

## Sheet: Bias 5 ng ml
		Rep 1	Rep 2	Rep 3	Rep 4	Rep 5
1	2-Phenylphenol	4.3045	4.82104	4.38005	4.60581	4.04623
2	4.4'-Dichlorobenzophenone (metabolite of dicofol)	5.0845	5.69464	5.04358	5.44041	4.77943
3	Abamectine	5.393	6.04016	5.77155	5.77051	5.06942
4	Acenaphthene	4.746	5.31552	5.0882	5.07822	4.46124
5	Acenaphtylene	4.742	5.31104	3.42086	5.07394	4.45748
6	Acephate	5.9995	6.71944	4.64736	6.41946	5.63953
7	Acetaminophen (Paracetamol)	3.977	4.45424	2.77005	4.25539	3.73838
8	Acetamiprid	5.211	5.83632	3.53453	5.57577	4.89834
9	Acrinathrin	4.6905	5.25336	4.85677	5.01884	4.40907
10	Albendazole	5.4145	6.06424	3.69188	5.79352	5.08963
11	Aldicarb	5.1275	5.7428	5.27741	5.48642	4.81985
12	Aldicarb-sulfone	4.991	5.58992	5.14813	5.34037	4.69154
13	Aldicarb-sulfoxide	5.013	5.61456	5.1644	5.36391	4.71222
14	Aldrin	4.7595	5.33064	4.73691	5.09267	4.47393
15	Anthracene	4.639	5.19568	3.543	4.96373	4.36066
16	Atrazine	5.1685	5.78872	3.81273	5.53029	4.85839
17	Azinphos-methyl	5.3565	5.99928	3.94496	5.73146	5.03511
18	Azoxystrobin	5.2115	5.83688	3.57716	5.5763	4.89881
19	BDE-28	4.526	5.06912	4.56479	4.84282	4.25444
20	BDE-47	4.5605	5.10776	3.10094	4.87974	4.28687
21	BDE-85	4.3377	4.816	4.78147	4.601	4.042
22	BDE-99	4.7165	5.28248	4.95768	5.04666	4.43351
23	BDE-100	4.6035	5.15592	4.9341	4.92575	4.32729
24	BDE-153	4.9055	5.49416	5.10539	5.24888	4.61117
25	BDE-154	4.742	5.31104	3.48929	5.07394	4.45748
26	BDE-183	4.9485	5.54232	3.78982	5.2949	4.65159
27	Benalaxyl	5.101	5.71312	3.46105	5.45807	4.79494
28	Bendiocarb	5.056	5.66272	3.45676	5.40992	4.75264
29	Bendiocarb metabolite (2. 2‐dimethylbenzo‐1. 3‐dioxol‐4‐ol)	4.124	4.61888	4.37004	4.41268	3.87656
30	Benfuracarb	5.3245	5.96344	4.12934	5.69721	5.00503
31	Benzo[a]anthracene	4.7455	5.31496	5.02859	5.07768	4.46077
32	Benzo[a]pyrene	4.751	5.32112	5.01774	5.08357	4.46594
33	Benzo[b]fluoranthene	4.6325	5.1884	4.76861	4.95678	4.35455
34	Benzo[ghi]perylene	4.9645	5.56024	5.04639	5.31201	4.66663
35	Benzo[k]fluoranthene	5.0025	5.6028	3.54619	5.35267	4.70235
36	Bifenthrin	4.4755	5.01256	3.02011	4.78878	4.20697
37	Bitertanol	5.134	4.51792	4.56809	4.82596	5.75008
38	Boscalid (formerly nicobifen)	4.24	3.7312	3.79769	3.9856	4.7488
39	Brodifacoum	4.8225	4.2438	6.22214	4.53315	5.4012
40	Bromadiolone	5.6465	4.96892	5.25091	5.30771	6.32408
41	Bromopropylate	4.405	3.8764	5.39494	4.1407	4.9336
42	Bromuconazole (two isomers)	4.379	3.85352	5.51211	4.11626	4.90448
43	Bupirimate	4.42	3.8896	4.64296	4.1548	4.9504
44	Buprofezin	4.84	4.2592	4.06032	4.5496	5.4208
45	Cadusafos (ebufos)	5.2925	4.6574	4.11048	4.97495	5.9276
46	Carbaryl	5.25	4.62	6.46318	4.935	5.88
47	Carbendazim (azole)	5.083	4.47304	6.20286	4.77802	5.69296
48	Carbofuran	4.9415	4.34852	5.90803	4.64501	5.53448
49	Carbofuran-3-hydroxy	5.155	4.5364	6.38798	4.8457	5.7736
50	Carbosulfan	5.5235	4.86068	5.06953	5.19209	6.18632
51	Cefuroxima axetil (two isomers)	5.002	4.40176	4.44198	4.70188	5.60224
52	Chloramphenicol	6.0275	5.3042	5.66392	5.66585	6.7508
53	Chlorantraniliprole	5.222	4.59536	4.80348	4.90868	5.84864
54	Chlorfenapyr	4.2785	3.76508	5.29616	4.02179	4.79192
55	Chlorfenvinphos	5.103	4.49064	4.7779	4.79682	5.71536
56	Chlorobenzilate	4.383	3.85704	5.66564	4.12002	4.90896
57	Chlorophacinone	5.1905	4.56764	6.36493	4.87907	5.81336
58	Chlorpropham	4.2635	3.75188	5.63435	4.00769	4.77512
59	Chlorpyrifos	4.576	4.02688	5.92213	4.30144	5.12512
60	Chlorpyrifos methyl	4.4495	3.91556	3.86667	4.18253	4.98344
61	Chlorthal dimethyl	4.5345	3.99036	4.28504	4.26243	5.07864
62	Chrysene	4.6595	4.10036	4.39272	4.37993	5.21864
63	Clindamycin	5.224	4.59712	4.57174	4.91056	5.85088
64	Clofentezine	5.3885	4.74188	6.54412	5.06519	6.03512
65	Clothianidin	5.0415	4.43652	4.80559	4.73901	5.64648
66	Cloxacillin	5.5045	4.84396	6.95604	5.17423	6.16504
67	Cortiscosterone 21 acetate	5.288	4.65344	6.32634	4.97072	5.92256
68	Coumachlor	5.472	4.81536	6.86692	5.14368	6.12864
69	Coumaphos	5.105	4.4924	6.0093	4.7987	5.7176
70	Coumatetralyl	4.5795	4.02996	4.12532	4.30473	5.12904
71	Cyazofamid	5.1805	4.55884	4.64672	4.86967	5.80216
72	Cyflufenamid	5.502	4.84176	5.13668	5.17188	6.16224
73	Cyfluthrin (sum of four isomers)	4.4735	3.93668	3.93452	4.20509	5.01032
74	Cyhalothrin (lambda isomer)	4.776	4.20288	6.15459	4.48944	5.34912
75	Cymoxanil	5.0515	4.44532	4.61674	4.74841	5.65768
76	Cypermethrin (sum of four isomers)	4.7425	4.1734	5.82734	4.45795	5.3116
77	Cyproconazole (two isomers)	5.24	4.6112	6.41456	4.9256	5.8688
78	Cyprodinil	5.1695	4.54916	6.4585	4.85933	5.78984
79	Cyromazine	4.894	4.30672	6.26277	4.60036	5.48128
80	Danofloxacin	4.403	3.87464	4.17723	4.13882	4.93136
81	Dazomet	5.3685	4.72428	4.70332	5.04639	6.01272
82	Deltamethrin	5.91	5.2008	6.95437	5.5554	6.6192
83	Demeton-S-methyl	5.01	4.4088	6.25035	4.7094	5.6112
84	Demeton-S-methyl-sulfone (Dioxydemeton)	5.0715	4.46292	6.08221	4.76721	5.68008
85	Dexamethasone	5.1145	4.50076	6.31867	4.80763	5.72824
86	Diazinon	4.5265	3.98332	4.07665	4.25491	5.06968
87	Dibenzo[a.h]anthracene	4.785	5.11995	3.8193	5.3592	4.2108
88	Dichlorodiphenyldichloroethane (p.p’ DDD)	4.4005	4.70854	3.40647	4.92856	3.87244
89	Dichlorodiphenyldichloroethylene (p.p’ DDE)	4.4005	4.70854	3.54845	4.92856	3.87244
90	Dichlorodiphenyltrichloroethane (p.p’ DDT)	4.1045	4.39182	4.89815	4.59704	3.61196
91	Diclofenac	5.2125	5.57737	3.9145	5.838	4.587
92	Dicloran	5.3785	5.755	5.72497	6.02392	4.73308
93	Dicloxacillin	5.3815	5.75821	5.83826	6.02728	4.73572
94	Dieldrin	4.652	4.97764	5.29325	5.21024	4.09376
95	Diethathyl ethyl	5.493	5.87751	6.17092	6.15216	4.83384
96	Diethofencarb	5.197	5.56079	4.08675	5.82064	4.57336
97	Difenacoum	4.4795	4.79307	3.40263	5.01704	3.94196
98	Difenoconazole	5.1535	5.51424	3.80735	5.77192	4.53508
99	Difethialone	4.567	4.88669	3.30598	5.11504	4.01896
100	Difloxacin	4.752	5.08464	5.36176	5.32224	4.18176
101	Diflubenzuron	5.219	5.58433	4.10864	5.84528	4.59272
102	Diflufenican	5.5495	5.93797	5.96326	6.21544	4.88356
103	Dimethenamid-P (and its R-isomer)	4.566	4.88562	5.00346	5.11392	4.01808
104	Dimethoate	5.146	5.50622	5.90749	5.76352	4.52848
105	Dimethomorph (two isomers)	5.0685	5.4233	5.44627	5.67672	4.46028
106	Dimethylphenylsulfamide (DMSA. metabolite of dichlofluanid)	4.877	5.21839	3.92713	5.46224	4.29176
107	Diniconazole-M	5.1995	5.56346	4.07816	5.82344	4.57556
108	Dinocap	5.1365	5.49606	3.89549	5.75288	4.52012
109	Diphacinone	5.268	5.63676	3.87632	5.90016	4.63584
110	Diphenylamine	4.0725	4.35757	4.55396	4.5612	3.5838
111	Dodine	5.0745	5.42971	4.22548	5.68344	4.46556
112	Endosulfan alfa	4.317	4.61919	4.8709	4.83504	3.79896
113	Endosulfan beta	4.7435	5.07554	5.02599	5.31272	4.17428
114	Endosulfan sulfate	4.957	5.30399	5.69001	5.55184	4.36216
115	Endrin	5.281	5.65067	5.55371	5.91472	4.64728
116	Enrofloxacin	3.983	4.26181	3.17059	4.46096	3.50504
117	EPN	4.747	5.07929	3.54084	5.31664	4.17736
118	Epoxiconazole	4.957	5.30399	4.04565	5.55184	4.36216
119	Eprinomectin	5.6025	5.99467	5.88891	6.2748	4.9302
120	Eritromicin	5.1985	5.5624	5.83247	5.82232	4.57468
121	Esfenvalerate	4.819	5.15633	5.54976	5.39728	4.24072
122	Ethion (diethion)	5.4245	5.80422	5.64094	6.07544	4.77356
123	Ethirimol	5.242	5.60894	4.29689	5.87104	4.61296
124	Ethofumesate	4.132	4.42124	2.8317	4.62784	3.63616
125	Ethoprophos	5.1	5.457	4.01869	5.712	4.488
126	Etofenprox	4.695	5.02365	3.58487	5.2584	4.1316
127	Etoxazole	5.186	5.54902	5.51762	5.80832	4.56368
128	Famoxadone	5.0865	5.44255	4.16665	5.69688	4.47612
129	Fenamidone	5.2785	5.64799	5.94536	5.91192	4.64508
130	Fenamiphos	5.359	5.73413	6.03355	6.00208	4.71592
131	Fenamiphos sulfone	5.1975	5.56133	5.51037	5.8212	4.5738
132	Fenamiphos sulfoxide	4.955	5.30185	5.45341	5.5496	4.3604
133	Fenarimol	4.5575	4.87652	3.49857	5.1044	4.0106
134	Fenazaquin	5.3975	5.77532	3.99554	6.0452	4.7498
135	Fenbendazole	5.595	5.98665	4.24997	6.2664	4.9236
136	Fenbuconazole	4.1455	4.43569	3.03018	4.64296	3.64804
137	Fenbutatin oxide	5.0865	5.44255	5.78783	5.69688	4.47612
138	Fenhexamid	4.725	5.05575	3.87067	5.292	4.158
139	Fenitrothion	4.4825	4.79627	5.16857	5.0204	3.9446
140	Fenoxycarb	5.4145	5.08963	6.80612	4.76476	5.79352
141	Fenpropathrin	5.7045	5.36223	7.40201	5.01996	6.10381
142	Fenpropidin	5.238	4.92372	6.65446	4.60944	5.60466
143	Fenpropimorph	5.2505	4.93547	5.22121	4.62044	5.61803
144	Fenpyroximate	5.5315	5.19961	5.51927	4.86772	5.91871
145	Fenthion	4.6845	4.40343	4.58119	4.12236	5.01241
146	Fenthion oxon	5.1865	4.87531	4.9832	4.56412	5.54955
147	Fenthion oxon sulfone	5.0775	4.77285	6.68063	4.4682	5.43293
148	Fenthion oxon sulfoxide	5.0705	4.76627	4.79271	4.46204	5.42544
149	Fenthion sulfone	5.089	4.78366	6.26042	4.47832	5.44523
150	Fenthion sulfoxide	5.1785	4.86779	6.79656	4.55708	5.54099
151	Fenvalerate	4.5525	4.27935	5.91489	4.0062	4.87118
152	Fipronil	5.0905	4.78507	6.2564	4.47964	5.44684
153	Fipronil sulfide	4.2175	3.96445	3.83271	3.7114	4.51272
154	Flocoumafen	4.0885	3.84319	3.5965	3.59788	4.3747
155	Fluazinam	5.096	4.79024	4.87685	4.48448	5.45272
156	Flubendiamide	4.599	4.32306	4.09175	4.04712	4.92093
157	Flucythrinate (two isomers)	4.671	4.39074	6.18369	4.11048	4.99797
158	Fludioxonil	4.401	4.13694	4.27386	3.87288	4.70907
159	Flufenoxuron	5.6015	5.26541	5.18952	4.92932	5.9936
160	Flumequine	4.8485	4.55759	4.13694	4.26668	5.1879
161	Flunixin	5.507	5.17658	5.1856	4.84616	5.89249
162	Fluopyram	4.733	4.44902	5.35267	4.16504	5.06431
163	Fluoranthene	4.7	4.418	4.61736	4.136	5.029
164	Fluorene	4.6245	4.34703	6.16682	4.06956	4.94822
165	Fluquinconazole	4.422	4.15668	5.94022	3.89136	4.73154
166	Flusilazole	5.719	5.37586	7.4041	5.03272	6.11933
167	Flutolanil	5.3165	4.99751	6.96386	4.67852	5.68865
168	Flutriafol	4.501	4.23094	4.05744	3.96088	4.81607
169	Fluvalinate tau	4.5485	4.27559	4.42436	4.00268	4.8669
170	Fonofos	4.3815	4.11861	4.20775	3.85572	4.6882
171	Formetanate	5.453	5.12582	5.07688	4.79864	5.83471
172	Fosthiazate	5.0935	4.78789	6.63897	4.48228	5.45005
173	Heptachlor	6.9685	6.55039	6.92684	6.13228	7.45629
174	Hexachlorobencene	4.6985	4.41659	6.23332	4.13468	5.0274
175	Hexachlorocyclohexane (alpha)	5.235	4.9209	6.45646	4.6068	5.60145
176	Hexachlorocyclohexane (beta)	6.63	6.2322	8.26755	5.8344	7.0941
177	Hexachlorocyclohexane (delta)	5.415	5.0901	6.71635	4.7652	5.79405
178	Hexaclorocyclohexane (gamma. lindane)	5.841	5.49054	5.93683	5.14008	6.24987
179	Hexaconazole (two isomers)	4.9935	4.69389	4.95754	4.39428	5.34305
180	Hexaflumuron	5.298	4.98012	5.21127	4.66224	5.66886
181	Hexythiazox	5.449	5.12206	5.21596	4.79512	5.83043
182	Imazalil (enilconazole)	5.261	4.94534	6.71165	4.62968	5.62927
183	Imidacloprid	5.2315	4.91761	5.19525	4.60372	5.59771
184	Indeno [1.2.3-cd] pyrene	5.235	4.9209	6.54804	4.6068	5.60145
185	Indoxacarb	5.247	4.93218	6.90018	4.61736	5.61429
186	Iprodione	4.614	4.33716	6.0922	4.06032	4.93698
187	Iprovalicarb	5.2155	5.84136	5.34254	5.58059	4.90257
188	Isocarbophos	4.897	5.48464	3.69329	5.23979	4.60318
189	Isofenphos methyl	4.541	5.08592	3.25456	4.85887	4.26854
190	Isoprothiolane	5.2305	5.85816	3.57197	5.59664	4.91667
191	Ivermectin B1a	5.2825	5.9164	3.63548	5.65228	4.96555
192	Josamycin	5.0445	5.64984	5.07666	5.39762	4.74183
193	Ketoprofen	5.2485	5.87832	3.67844	5.6159	4.93359
194	Kresoxim methyl	4.422	4.95264	4.47603	4.73154	4.15668
195	Leptophos	4.9225	5.5132	5.36105	5.26708	4.62715
196	Levamisole	5.0745	5.68344	4.99832	5.42971	4.77003
197	Lincomycin	5.3185	5.95672	5.67591	5.69079	4.99939
198	Linuron	5.2295	5.85704	3.54172	5.59556	4.91573
199	Lufenuron	3.833	4.29296	5.73574	4.10131	3.60302
200	Malaoxon	5.1705	5.79096	5.12645	5.53244	4.86027
201	Malathion	5.4405	6.09336	5.62403	5.82134	5.11407
202	Mandipropamid	5.2065	5.83128	5.48001	5.57095	4.89411
203	Marbofloxacin	2.91	3.2592	3.41973	3.1137	2.7354
204	Mebendazole	5.2385	5.86712	3.7171	5.6052	4.92419
205	Mefenamic acid	5.3195	5.95784	3.83682	5.69186	5.00033
206	Mefenoxam (metalaxyl-M)	5.156	5.77472	3.83337	5.51692	4.84664
207	Meloxicam	5.1935	5.81672	3.77407	5.55704	4.88189
208	Mepanipyrim	4.344	4.86528	4.8228	4.64808	4.08336
209	Mepiquat	5.482	6.13984	4.06298	5.86574	5.15308
210	Metaflumizone	3.9335	4.40552	4.48583	4.20885	3.69749
211	Metaldehyde	4.6925	5.2556	4.97698	5.02097	4.41095
212	Metconazole	5.3255	5.96456	5.67629	5.69829	5.00597
213	Methamidophos (two isomers)	5.93	6.6416	5.98043	6.3451	5.5742
214	Methidathion	5.2505	5.88056	3.86588	5.61803	4.93547
215	Methiocarb	5.1235	5.73832	3.78902	5.48215	4.81609
216	Methiocarb-sulfoxide	5.042	5.64704	3.59226	5.39494	4.73948
217	Methomyl	5.1685	5.78872	3.48202	5.53029	4.85839
218	Methomyl oxime
219	Methoxyfenozide	5.3605	6.00376	3.85154	5.73574	5.03887
220	Metoxychlor	5.3975	6.0452	5.7697	5.77532	5.07365
221	Metrafenone	5.214	5.83968	5.39799	5.57898	4.90116
222	Metronidazole	5.1	5.712	5.17694	5.457	4.794
223	Mevinphos (phosdrin)	5.069	5.67728	5.01915	5.42383	4.76486
224	Mirex	4.7265	5.29368	3.41591	5.05736	4.44291
225	Monocrotophos	5.0525	5.6588	3.40494	5.40618	4.74935
226	Myclobutanil	5.225	5.852	3.94454	5.59075	4.9115
227	N-(2.4-dimethylphenyl)-N’-methylformamidine (DMPF. metabolite of amitraz)	5.189	5.81168	3.88381	5.55223	4.87766
228	N.N-dimethylformamidine (DMF. metabolite of amitraz)	4.461	4.99632	4.60674	4.77327	4.19334
229	N.N-Dimethyl-N'-p-tolylsulphamide (DMST. metabolite of tolyfluanid)	5.1515	5.76968	3.67912	5.51211	4.84241
230	Nafcillin	5.442	6.09504	5.43589	5.82294	5.11548
231	Naphtalene	5.0865	5.69688	5.07639	5.44255	4.78131
232	Naproxen	5.1695	5.78984	5.45698	5.53137	4.85933
233	Nitenpyram	4.787	4.21256	5.76824	4.49978	5.36144
234	Novobiocin	5.297	4.66136	4.93312	4.97918	5.93264
235	Nuarimol	4.5075	3.9666	3.94329	4.23705	5.0484
236	Ofurace	5.16	4.5408	4.98217	4.8504	5.7792
237	Omethoate	5.178	4.55664	6.43799	4.86732	5.79936
238	Oxadixyl	5.1505	4.53244	6.26846	4.84147	5.76856
239	Oxamyl	5.043	4.43784	6.43096	4.74042	5.64816
240	Oxfendazole	5.0335	4.42948	6.41347	4.73149	5.63752
241	Oxolinic acid	4.68	4.1184	3.95028	4.3992	5.2416
242	Oxydemeton methyl	5.076	4.46688	4.69651	4.77144	5.68512
243	Oxyfluorfen	4.4905	3.95164	3.82886	4.22107	5.02936
244	Paclobutrazol	5.0915	4.48052	4.69395	4.78601	5.70248
245	Paraoxon methyl	4.373	3.84824	5.48644	4.11062	4.89776
246	Parathion ethyl	4.4785	3.94108	4.19215	4.20979	5.01592
247	Parathion methyl	4.6265	4.07132	5.51773	4.34891	5.18168
248	PCB 28	4.88	4.2944	5.76654	4.5872	5.4656
249	PCB 52	4.6175	4.0634	5.89418	4.34045	5.1716
250	PCB 77	4.401	3.87288	5.78228	4.13694	4.92912
251	PCB 81	4.567	4.01896	4.30632	4.29298	5.11504
252	PCB 101	4.67	4.1096	4.02524	4.3898	5.2304
253	PCB 105	4.7265	4.15932	4.36969	4.44291	5.29368
254	PCB 114	4.2765	3.76332	3.64671	4.01991	4.78968
255	PCB 118	4.44	3.9072	5.5547	4.1736	4.9728
256	PCB 123	4.429	3.89752	4.02915	4.16326	4.96048
257	PCB 126	4.541	3.99608	5.80464	4.26854	5.08592
258	PCB 138	4.6415	4.08452	5.89785	4.36301	5.19848
259	PCB 153	4.4885	3.94988	5.78581	4.21919	5.02712
260	PCB 156	4.587	4.03656	5.87877	4.31178	5.13744
261	PCB 157	4.563	4.01544	4.17218	4.28922	5.11056
262	PCB 167	4.3155	3.79764	4.08146	4.05657	4.83336
263	PCB 169	4.3475	3.8258	3.83668	4.08665	4.8692
264	PCB 180	4.2605	3.74924	3.54327	4.00487	4.77176
265	PCB 189	4.431	3.89928	5.28083	4.16514	4.96272
266	Penconazole	4.5715	4.02292	4.0885	4.29721	5.12008
267	Pencycuron	5.272	4.63936	6.19945	4.95568	5.90464
268	Pendimethalin	4.4235	3.89268	5.72164	4.15809	4.95432
269	Penicillin G	5.851	5.14888	7.24782	5.49994	6.55312
270	Penicillin V	5.2905	4.65564	6.46421	4.97307	5.92536
271	Permethrin	4.3635	3.83988	3.76608	4.10169	4.88712
272	Phenanthrene	4.628	4.07264	4.07719	4.35032	5.18336
273	Phenylbutazone	5.6565	4.97772	5.09268	5.31711	6.33528
274	Phosalone	5.399	4.75112	5.08518	5.07506	6.04688
275	Phosmet	5.226	4.59888	6.5529	4.91244	5.85312
276	Phosmet oxon	5.108	4.49504	4.81723	4.80152	5.72096
277	Piperacillin	4.817	4.23896	5.6052	4.52798	5.39504
278	Pirimicarb	5.1485	4.53068	4.4682	4.83959	5.76632
279	Pirimiphos ethyl	5.2415	4.61252	5.90016	4.92701	5.87048
280	Pirimiphos methyl	4.4505	3.91644	4.55708	4.18347	4.98456
281	Prochloraz	5.0285	4.42508	4.85887	4.72679	5.63192
282	Procymidone	4.0095	3.52836	5.20984	3.76893	4.49064
283	Profenofos	5.3435	4.70228	6.78488	5.02289	5.98472
284	Propamocarb	4.8515	4.26932	6.1634	4.56041	5.43368
285	Propargite	5.4525	4.7982	6.37804	5.12535	6.1068
286	Propiconazole	5.1015	4.48932	4.42256	4.79541	5.71368
287	Propoxur	5.0945	4.48316	4.58474	4.78883	5.70584
288	Propyzamide (pronamide)	5.1285	4.51308	4.6899	4.82079	5.74392
289	Proquinazid	4.498	3.95824	3.79468	4.22812	5.03776
290	Prothioconazol	4.3915	3.86452	5.64462	4.12801	4.91848
291	Prothiophos	4.5605	4.01324	4.05073	4.28687	5.10776
292	Pymetrozine	4.9865	4.38812	5.89553	4.68731	5.58488
293	Pyraclostrobin	5.22	4.5936	6.47463	4.9068	5.8464
294	Pyrazophos	5.362	4.71856	6.60533	5.04028	6.00544
295	Pyrene	4.6685	4.10828	5.78406	4.38839	5.22872
296	Pyridaben	5.5855	4.91524	4.91852	5.25037	6.25576
297	Pyridaphenthion	5.2825	4.6486	4.7168	4.96555	5.9164
298	Pyrimethanil	4.4645	3.92876	3.96822	4.19663	5.00024
299	Pyriproxifen	5.3605	4.71724	4.81929	5.03887	6.00376
300	Quinalfos	5.324	4.68512	6.41311	5.00456	5.96288
301	Quinoxyfen	5.247	4.61736	4.82327	4.93218	5.87664
302	Rifampicin	4.764	4.19232	6.04341	4.47816	5.33568
303	Rotenone	5.6785	4.99708	6.7633	5.33779	6.35992
304	Roxithromycin	4.9195	5.26387	5.36981	5.50984	4.32916
305	Sarafloxacin	4.049	4.33243	4.69701	4.53488	3.56312
306	Simazine	5.142	5.50194	4.16208	5.75904	4.52496
307	Spinosad (two isomers)	5.039	5.39173	3.716	5.64368	4.43432
308	Spiramycin (two isomers)	5.3135	5.68544	4.3102	5.95112	4.67588
309	Spirodiclofen	6.7175	7.18773	5.24585	7.5236	5.9114
310	Spiromesifen	5.7905	6.19583	5.98328	6.48536	5.09564
311	Spiroxamine	5.1445	5.50462	3.97654	5.76184	4.52716
312	Strychnine	5.554	5.94278	6.08194	6.22048	4.88752
313	Sulfacetamide	4.8715	5.21251	5.43933	5.45608	4.28692
314	Sulfachloropiridacine	5.1175	5.47572	5.38441	5.7316	4.5034
315	Sulfadiacine	4.796	5.13172	5.43746	5.37152	4.22048
316	Sulfadimetoxine	5.1725	5.53458	3.9122	5.7932	4.5518
317	Sulfadoxine	5.2055	5.56989	4.33772	5.83016	4.58084
318	Sulfameracine	5.293	5.66351	5.61612	5.92816	4.65784
319	Sulfametacine	5.176	5.53832	5.44576	5.79712	4.55488
320	Sulfametizole	5.1795	5.54207	5.46023	5.80104	4.55796
321	Sulfametoxazole	5.1955	5.55919	5.95124	5.81896	4.57204
322	Sulfametoxipiridacine	5.298	5.66886	4.33619	5.93376	4.66224
323	Sulfamonomethoxine	4.6925	5.02097	3.78454	5.2556	4.1294
324	Sulfapyridine	4.909	5.25263	3.91254	5.49808	4.31992
325	Sulfaquinoxaline	5.0575	5.41153	3.86542	5.6644	4.4506
326	Sulfatiazole	4.845	5.18415	5.37965	5.4264	4.2636
327	Sulfisoxazole	5.091	5.44737	3.9745	5.70192	4.48008
328	Tebuconazole	4.914	5.25798	5.50458	5.50368	4.32432
329	Tebufenocide	5.2805	5.65013	5.82856	5.91416	4.64684
330	Tebufenpyrad	5.331	5.70417	5.8069	5.97072	4.69128
331	Teflubenzuron	4.743	5.07501	5.32289	5.31216	4.17384
332	Tefluthrin	4.442	4.75294	3.37142	4.97504	3.90896
333	Telodrin (isobenzan)	4.63	4.9541	3.38783	5.1856	4.0744
334	Terbufos	4.5155	4.83158	3.60265	5.05736	3.97364
335	Terbuthylazine	4.5505	4.86904	3.70982	5.09656	4.00444
336	Tetrachlorvinphos	5.248	5.61536	5.64663	5.87776	4.61824
337	Tetraconazole	4.492	4.80644	3.54489	5.03104	3.95296
338	Tetradifon	4.555	4.87385	5.02096	5.1016	4.0084
339	Tetramethrin	4.259	4.55713	4.98641	4.77008	3.74792
340	Thiabendazole	5.055	5.40885	5.41609	5.6616	4.4484
341	Thiacloprid	5.1115	5.46931	5.36155	5.72488	4.49812
342	Thiamethoxam	5.061	5.41527	3.97406	5.66832	4.45368
343	Thiophanate methyl	5.1795	5.54207	3.99817	5.80104	4.55796
344	Tolclofos methyl	4.6335	4.95784	3.39915	5.18952	4.07748
345	Tolfenamic acid	4.944	5.29008	3.8674	5.53728	4.35072
346	Triadimefon	5.036	5.38852	5.44638	5.64032	4.43168
347	Triadimenol	5.043	5.39601	3.88146	5.64816	4.43784
348	Triazophos (hostathion)	5.1935	5.55704	5.79456	5.81672	4.57028
349	Trichlorfon	5.001	5.35107	5.30543	5.60112	4.40088
350	Trifloxystrobin	5.676	6.07332	6.332	6.35712	4.99488
351	Triflumizole	5.393	5.77051	6.13372	6.04016	4.74584
352	Triflumuron	5.345	5.71915	4.33678	5.9864	4.7036
353	Trifluralin	4.2855	4.58549	3.25837	4.79976	3.77124
354	Trimethoprim	5.4005	5.77853	4.10761	6.04856	4.75244
355	Triticonazole	4.989	5.33823	3.91592	5.58768	4.39032
356	Tylmicosin	5.155	5.51585	4.11439	5.7736	4.5364
357	Tylosin	5.192	5.55544	3.98695	5.81504	4.56896
358	Vinclozolin	4.2695	4.56837	2.96837	4.78184	3.75716
359	Warfarin	5.1675	5.52923	4.19671	5.7876	4.5474
360	Zoxamide	5.0745	5.42971	4.19808	5.68344	4.46556

## Sheet: Bias 20 ng ml
		Rep 1	Rep 2	Rep 3	Rep 4	Rep 5
1	2-Phenylphenol	20.196	17.7725	24.7495	18.9842	21.6097
2	4.4'-Dichlorobenzophenone (metabolite of dicofol)	19.278	16.9646	24.0801	18.1213	20.6275
3	Abamectine	20.516	18.0541	26.4281	19.285	21.9521
4	Acenaphthene	19.342	17.021	18.0881	18.1815	20.6959
5	Acenaphtylene	20.53	18.0664	19.8804	19.2982	21.9671
6	Acephate	20.65	18.172	19.4282	19.411	22.0955
7	Acetaminophen (Paracetamol)	21.144	18.6067	27.052	19.8754	22.6241
8	Acetamiprid	19.19	16.8872	17.4688	18.0386	20.5333
9	Acrinathrin	19.94	17.5472	26.4434	18.7436	21.3358
10	Albendazole	19.276	16.9629	24.4646	18.1194	20.6253
11	Aldicarb	19.07	16.7816	23.7147	17.9258	20.4049
12	Aldicarb-sulfone	19.306	16.9893	18.471	18.1476	20.6574
13	Aldicarb-sulfoxide	18.91	16.6408	17.6895	17.7754	20.2337
14	Aldrin	19.532	17.1882	18.943	18.3601	20.8992
15	Anthracene	19.188	16.8854	24.3704	18.0367	20.5312
16	Atrazine	19.124	16.8291	17.2504	17.9766	20.4627
17	Azinphos-methyl	18.914	16.6443	23.5332	17.7792	20.238
18	Azoxystrobin	19.498	17.1582	25.375	18.3281	20.8629
19	BDE-28	18.12	15.9456	24.4343	17.0328	19.3884
20	BDE-47	18.85	16.588	16.944	17.719	20.1695
21	BDE-85	19.93	17.5384	18.8606	18.7342	21.3251
22	BDE-99	18.954	16.6795	17.2996	17.8168	20.2808
23	BDE-100	17.072	15.0234	22.6828	16.0477	18.267
24	BDE-153	19.084	16.7939	18.8465	17.939	20.4199
25	BDE-154	18.39	16.1832	23.7875	17.2866	19.6773
26	BDE-183	20.684	18.2019	26.7267	19.443	22.1319
27	Benalaxyl	19.646	17.2885	24.7104	18.4672	21.0212
28	Bendiocarb	19.044	16.7587	18.0351	17.9014	20.3771
29	Bendiocarb metabolite (2. 2‐dimethylbenzo‐1. 3‐dioxol‐4‐ol)	19.912	22.3014	15.98	21.3058	17.5226
30	Benfuracarb	19.144	21.4413	15.0952	20.4841	16.8467
31	Benzo[a]anthracene	17.872	20.0166	19.1646	19.123	15.7274
32	Benzo[a]pyrene	20.226	22.6531	16.7316	21.6418	17.7989
33	Benzo[b]fluoranthene	19.71	22.0752	22.6105	21.0897	17.3448
34	Benzo[ghi]perylene	20.694	23.1773	22.1453	22.1426	18.2107
35	Benzo[k]fluoranthene	18.834	21.0941	21.9053	20.1524	16.5739
36	Bifenthrin	19.054	21.3405	15.2128	20.3878	16.7675
37	Bitertanol	19.246	21.5555	15.1949	20.5932	16.9365
38	Boscalid (formerly nicobifen)	20.116	22.5299	16.7079	21.5241	17.7021
39	Brodifacoum	20.098	22.5098	22.7151	21.5049	17.6862
40	Bromadiolone	20.16	22.5792	14.6634	21.5712	17.7408
41	Bromopropylate	19.658	22.017	22.1756	21.0341	17.299
42	Bromuconazole (two isomers)	19.89	22.2768	22.2289	21.2823	17.5032
43	Bupirimate	19.442	21.775	22.0505	20.8029	17.109
44	Buprofezin	19.442	21.775	14.5112	20.8029	17.109
45	Cadusafos (ebufos)	19.17	21.4704	14.601	20.5119	16.8696
46	Carbaryl	19.328	21.6474	14.7733	20.681	17.0086
47	Carbendazim (azole)	19.494	21.8333	20.9728	20.8586	17.1547
48	Carbofuran	19.242	21.551	14.8599	20.5889	16.933
49	Carbofuran-3-hydroxy	19.14	21.4368	21.0797	20.4798	16.8432
50	Carbosulfan	21.098	23.6298	22.9512	22.5749	18.5662
51	Cefuroxima axetil (two isomers)	20.998	23.5178	21.9688	22.4679	18.4782
52	Chloramphenicol	20.564	23.0317	17.1453	22.0035	18.0963
53	Chlorantraniliprole	19.14	21.4368	15.1416	20.4798	16.8432
54	Chlorfenapyr	21.202	23.7462	16.5924	22.6861	18.6578
55	Chlorfenvinphos	19.394	21.7213	21.7096	20.7516	17.0667
56	Chlorobenzilate	17.918	20.0682	13.7637	19.1723	15.7678
57	Chlorophacinone	20.124	22.5389	22.5165	21.5327	17.7091
58	Chlorpropham	19.448	21.7818	22.4288	20.8094	17.1142
59	Chlorpyrifos	20.158	22.577	23.0983	21.5691	17.739
60	Chlorpyrifos methyl	19.89	22.2768	16.0823	21.2823	17.5032
61	Chlorthal dimethyl	19.24	21.5488	14.8427	20.5868	16.9312
62	Chrysene	18.862	21.1254	15.1108	20.1823	16.5986
63	Clindamycin	19.518	21.8602	22.0178	20.8843	17.1758
64	Clofentezine	19.772	22.1446	15.2104	21.156	17.3994
65	Clothianidin	18.766	21.0179	21.1677	20.0796	16.5141
66	Cloxacillin	20.356	22.7987	21.8658	21.7809	17.9133
67	Cortiscosterone 21 acetate	19.562	21.9094	20.9269	20.9313	17.2146
68	Coumachlor	19.888	22.2746	14.6869	21.2802	17.5014
69	Coumaphos	19.644	22.0013	15.7832	21.0191	17.2867
70	Coumatetralyl	19.642	21.999	15.3154	21.0169	17.285
71	Cyazofamid	19.784	22.1581	21.2628	21.1689	17.4099
72	Cyflufenamid	19.228	21.5354	15.1656	20.574	16.9206
73	Cyfluthrin (sum of four isomers)	20.186	22.6083	22.3799	21.599	17.7637
74	Cyhalothrin (lambda isomer)	20.106	22.5187	22.4164	21.5134	17.6933
75	Cymoxanil	19.336	21.6563	22.0061	20.6895	17.0157
76	Cypermethrin (sum of four isomers)	20.422	22.8726	15.8826	21.8515	17.9714
77	Cyproconazole (two isomers)	19.224	21.5309	15.0423	20.5697	16.9171
78	Cyprodinil	19.15	21.448	15.7681	20.4905	16.852
79	Cyromazine	20.346	22.7875	23.2306	21.7702	17.9045
80	Danofloxacin	19.084	21.3741	13.9913	20.4199	16.7939
81	Dazomet	20.036	22.4403	22.438	21.4385	17.6317
82	Deltamethrin	19.684	22.0461	20.7055	21.0619	17.3219
83	Demeton-S-methyl	19.166	18.016	23.1089	16.8661	21.4659
84	Demeton-S-methyl-sulfone (Dioxydemeton)	19.408	18.2435	18.1739	17.079	21.737
85	Dexamethasone	18.902	17.7679	16.7029	16.6338	21.1702
86	Diazinon	19.512	18.3413	17.4847	17.1706	21.8534
87	Dibenzo[a.h]anthracene	20.052	18.8489	25.0302	17.6458	22.4582
88	Dichlorodiphenyldichloroethane (p.p’ DDD)	17.352	16.3109	15.1552	15.2698	19.4342
89	Dichlorodiphenyldichloroethylene (p.p’ DDE)	17.352	16.3109	22.4367	15.2698	19.4342
90	Dichlorodiphenyltrichloroethane (p.p’ DDT)	19.428	18.2623	23.0035	17.0966	21.7594
91	Diclofenac	20.952	19.6949	26.2308	18.4378	23.4662
92	Dicloran	19.838	18.6477	18.4067	17.4574	22.2186
93	Dicloxacillin	18.892	17.7585	15.9009	16.625	21.159
94	Dieldrin	20.446	19.2192	18.2814	17.9925	22.8995
95	Diethathyl ethyl	19.584	18.409	24.1524	17.2339	21.9341
96	Diethofencarb	19.458	18.2905	18.3156	17.123	21.793
97	Difenacoum	20.358	19.1365	24.2942	17.915	22.801
98	Difenoconazole	19.766	18.58	25.2597	17.3941	22.1379
99	Difethialone	20.504	19.2738	24.6846	18.0435	22.9645
100	Difloxacin	19.454	18.2868	17.4796	17.1195	21.7885
101	Diflubenzuron	19.586	18.4108	18.7858	17.2357	21.9363
102	Diflufenican	19.962	18.7643	18.7678	17.5666	22.3574
103	Dimethenamid-P (and its R-isomer)	19.396	18.2322	24.4492	17.0685	21.7235
104	Dimethoate	19.422	18.2567	16.5235	17.0914	21.7526
105	Dimethomorph (two isomers)	19.482	18.3131	25.1165	17.1442	21.8198
106	Dimethylphenylsulfamide (DMSA. metabolite of dichlofluanid)	19.612	18.4353	23.1612	17.2586	21.9654
107	Diniconazole-M	19.616	18.439	24.3869	17.2621	21.9699
108	Dinocap	19.14	17.9916	17.5501	16.8432	21.4368
109	Diphacinone	19.718	18.5349	17.9993	17.3518	22.0842
110	Diphenylamine	20.612	19.3753	18.7099	18.1386	23.0854
111	Dodine	19.148	17.9991	24.5028	16.8502	21.4458
112	Endosulfan alfa	20.12	18.9128	19.1013	17.7056	22.5344
113	Endosulfan beta	20.464	19.2362	24.6519	18.0083	22.9197
114	Endosulfan sulfate	20.22	19.0068	25.0591	17.7936	22.6464
115	Endrin	16.788	15.7807	21.0629	14.7734	18.8026
116	Enrofloxacin	18.598	17.4821	15.6176	16.3662	20.8298
117	EPN	19.798	18.6101	18.8631	17.4222	22.1738
118	Epoxiconazole	19.528	18.3563	18.7429	17.1846	21.8714
119	Eprinomectin	21.218	19.9449	24.9119	18.6718	23.7642
120	Eritromicin	19.358	18.1965	16.8112	17.035	21.681
121	Esfenvalerate	19.378	18.2153	23.5835	17.0526	21.7034
122	Ethion (diethion)	20.098	18.8921	25.7573	17.6862	22.5098
123	Ethirimol	19.674	18.4936	23.9241	17.3131	22.0349
124	Ethofumesate	19.704	18.5218	17.4806	17.3395	22.0685
125	Ethoprophos	19.006	17.8656	16.0979	16.7253	21.2867
126	Etofenprox	20.13	18.9222	19.3918	17.7144	22.5456
127	Etoxazole	20.15	18.941	24.9784	17.732	22.568
128	Famoxadone	19.774	18.5876	17.4313	17.4011	22.1469
129	Fenamidone	19.572	18.3977	24.2967	17.2234	21.9206
130	Fenamiphos	19.064	17.9202	23.4371	16.7763	21.3517
131	Fenamiphos sulfone	19.318	18.1589	24.8922	16.9998	21.6362
132	Fenamiphos sulfoxide	19.592	18.4165	16.8594	17.241	21.943
133	Fenarimol	19.662	18.4823	17.723	17.3026	22.0214
134	Fenazaquin	19.834	21.2224	13.4986	22.2141	18.644
135	Fenbendazole	19.294	20.6446	20.7839	21.6093	18.1364
136	Fenbuconazole	19.334	20.6874	13.2819	21.6541	18.174
137	Fenbutatin oxide	21.816	23.3431	22.4639	24.4339	20.507
138	Fenhexamid	20.194	21.6076	20.0226	22.6173	18.9824
139	Fenitrothion	19.754	21.1368	20.6825	22.1245	18.5688
140	Fenoxycarb	20.22	21.6354	13.9776	22.6464	19.0068
141	Fenpropathrin	19.728	21.109	14.9784	22.0954	18.5443
142	Fenpropidin	19.756	21.1389	14.0559	22.1267	18.5706
143	Fenpropimorph	19.662	21.0383	21.5545	22.0214	18.4823
144	Fenpyroximate	19.978	21.3765	14.941	22.3754	18.7793
145	Fenthion	19.548	20.9164	21.1601	21.8938	18.3751
146	Fenthion oxon	19.566	20.9356	20.11	21.9139	18.392
147	Fenthion oxon sulfone	19.638	21.0127	21.3091	21.9946	18.4597
148	Fenthion oxon sulfoxide	19.582	20.9527	12.9208	21.9318	18.4071
149	Fenthion sulfone	19.664	21.0405	13.4569	22.0237	18.4842
150	Fenthion sulfoxide	19.094	20.4306	14.0748	21.3853	17.9484
151	Fenvalerate	19.618	20.9913	20.2188	21.9722	18.4409
152	Fipronil	20.132	21.5412	14.7557	22.5478	18.9241
153	Fipronil sulfide	19.014	20.345	21.0219	21.2957	17.8732
154	Flocoumafen	19.892	21.2844	20.6584	22.279	18.6985
155	Fluazinam	19.384	20.7409	20.2538	21.7101	18.221
156	Flubendiamide	19.09	20.4263	13.1085	21.3808	17.9446
157	Flucythrinate (two isomers)	19.932	21.3272	15.1933	22.3238	18.7361
158	Fludioxonil	19.792	21.1774	13.4448	22.167	18.6045
159	Flufenoxuron	20.402	21.8301	21.7903	22.8502	19.1779
160	Flumequine	18.378	19.6645	13.409	20.5834	17.2753
161	Flunixin	19.634	21.0084	20.1594	21.9901	18.456
162	Fluopyram	19.234	20.5804	19.3176	21.5421	18.08
163	Fluoranthene	17.108	18.3056	19.145	19.161	16.0815
164	Fluorene	18.678	19.9855	12.7482	20.9194	17.5573
165	Fluquinconazole	19.336	20.6895	13.499	21.6563	18.1758
166	Flusilazole	19.714	21.094	15.0488	22.0797	18.5312
167	Flutolanil	19.702	21.0811	20.2895	22.0662	18.5199
168	Flutriafol	19.376	20.7323	13.3159	21.7011	18.2134
169	Fluvalinate tau	21.392	22.8894	22.6733	23.959	20.1085
170	Fonofos	19.444	20.8051	19.7167	21.7773	18.2774
171	Formetanate	20.002	21.4021	21.7317	22.4022	18.8019
172	Fosthiazate	19.328	20.681	14.5225	21.6474	18.1683
173	Heptachlor	18.444	19.7351	13.7854	20.6573	17.3374
174	Hexachlorobencene	18.648	19.9534	13.8186	20.8858	17.5291
175	Hexachlorocyclohexane (alpha)	20.53	21.9671	21.5916	22.9936	19.2982
176	Hexachlorocyclohexane (beta)	21.822	23.3495	16.451	24.4406	20.5127
177	Hexachlorocyclohexane (delta)	20.084	21.4899	20.3609	22.4941	18.879
178	Hexaclorocyclohexane (gamma. lindane)	21.952	23.4886	22.3908	24.5862	20.6349
179	Hexaconazole (two isomers)	20.004	21.4043	21.0431	22.4045	18.8038
180	Hexaflumuron	20.39	21.8173	14.6105	22.8368	19.1666
181	Hexythiazox	20.356	21.7809	14.8265	22.7987	19.1346
182	Imazalil (enilconazole)	20.014	21.415	13.8545	22.4157	18.8132
183	Imidacloprid	19.208	20.5526	20.1168	21.513	18.0555
184	Indeno [1.2.3-cd] pyrene	20.53	21.9671	15.0076	22.9936	19.2982
185	Indoxacarb	20.016	21.4171	20.3117	22.4179	18.815
186	Iprodione	19.97	21.3679	20.6424	22.3664	18.7718
187	Iprovalicarb	19.804	21.1903	21.6125	22.1805	18.6158
188	Isocarbophos	20.352	21.7766	15.1577	22.7942	19.1309
189	Isofenphos methyl	19.59	20.9613	13.5457	21.9408	18.4146
190	Isoprothiolane	19.65	21.0255	13.9662	22.008	18.471
191	Ivermectin B1a	21.088	22.5642	22.7417	23.6186	19.8227
192	Josamycin	19.404	20.7623	14.6911	21.7325	18.2398
193	Ketoprofen	19.024	20.3557	18.908	21.3069	17.8826
194	Kresoxim methyl	19.35	20.7045	20.4593	21.672	18.189
195	Leptophos	19.64	21.0148	21.1528	21.9968	18.4616
196	Levamisole	18.802	20.1181	13.9709	21.0582	17.6739
197	Lincomycin	19.556	20.9249	14.057	21.9027	18.3826
198	Linuron	19.492	20.8564	15.0138	21.831	18.3225
199	Lufenuron	21.766	23.2896	21.9029	24.3779	20.46
200	Malaoxon	19.322	20.6745	14.8669	21.6406	18.1627
201	Malathion	19.026	20.3578	19.1589	21.3091	17.8844
202	Mandipropamid	19.476	20.8393	20.3103	21.8131	18.3074
203	Marbofloxacin	19.066	20.4006	20.1367	21.3539	17.922
204	Mebendazole	19.45	20.8115	14.7026	21.784	18.283
205	Mefenamic acid	20.348	21.7724	14.3834	22.7898	19.1271
206	Mefenoxam (metalaxyl-M)	19.388	20.7452	14.2272	21.7146	18.2247
207	Meloxicam	19.042	20.3749	19.7179	21.327	17.8995
208	Mepanipyrim	19.704	21.0833	13.2721	22.0685	18.5218
209	Mepiquat	19.75	21.1325	20.9044	22.12	18.565
210	Metaflumizone	21.732	23.2532	21.2505	24.3398	20.4281
211	Metaldehyde	19.872	21.263	21.7528	22.2566	18.6797
212	Metconazole	19.86	17.4768	18.9805	18.6684	21.2502
213	Methamidophos (two isomers)	20.088	17.6774	19.8692	18.8827	21.4942
214	Methidathion	19.73	17.3624	19.7198	18.5462	21.1111
215	Methiocarb	19.826	17.4469	25.7209	18.6364	21.2138
216	Methiocarb-sulfoxide	19.868	17.4838	18.0532	18.6759	21.2588
217	Methomyl	19.524	17.1811	25.926	18.3526	20.8907
218	Methomyl oxime	20.886	18.3797	27.4801	19.6328	22.348
219	Methoxyfenozide	19.706	17.3413	25.1365	18.5236	21.0854
220	Metoxychlor	19.834	17.4539	19.468	18.644	21.2224
221	Metrafenone	19.58	17.2304	18.978	18.4052	20.9506
222	Metronidazole	19	16.72	19.1343	17.86	20.33
223	Mevinphos (phosdrin)	19.254	16.9435	25.3684	18.0988	20.6018
224	Mirex	16.032	14.1082	13.7516	15.0701	17.1542
225	Monocrotophos	19.676	17.3149	26.0891	18.4954	21.0533
226	Myclobutanil	19.508	17.167	24.4498	18.3375	20.8736
227	N-(2.4-dimethylphenyl)-N’-methylformamidine (DMPF. metabolite of amitraz)	19.548	17.2022	25.4972	18.3751	20.9164
228	N.N-dimethylformamidine (DMF. metabolite of amitraz)	18.992	16.713	17.8827	17.8525	20.3214
229	N.N-Dimethyl-N'-p-tolylsulphamide (DMST. metabolite of tolyfluanid)	19.372	17.0474	17.5379	18.2097	20.728
230	Nafcillin	20.63	18.1544	19.0308	19.3922	22.0741
231	Naphtalene	21.816	19.1981	27.8127	20.507	23.3431
232	Naproxen	20.356	17.9133	19.8801	19.1346	21.7809
233	Nitenpyram	19.678	17.3166	24.4033	18.4973	21.0555
234	Novobiocin	18.84	16.5792	25.0253	17.7096	20.1588
235	Nuarimol	19.866	17.4821	25.15	18.674	21.2566
236	Ofurace	19.306	16.9893	18.2166	18.1476	20.6574
237	Omethoate	19.578	17.2286	19.6328	18.4033	20.9485
238	Oxadixyl	19.146	16.8485	18.9525	17.9972	20.4862
239	Oxamyl	19.488	17.1494	24.3794	18.3187	20.8522
240	Oxfendazole	19.254	16.9435	18.1627	18.0988	20.6018
241	Oxolinic acid	18.394	16.1867	22.9767	17.2904	19.6816
242	Oxydemeton methyl	19.522	17.1794	25.5004	18.3507	20.8885
243	Oxyfluorfen	19.59	17.2392	25.217	18.4146	20.9613
244	Paclobutrazol	19.776	17.4029	19.9871	18.5894	21.1603
245	Paraoxon methyl	20.306	17.8693	19.9109	19.0876	21.7274
246	Parathion ethyl	19.238	16.9294	17.7634	18.0837	20.5847
247	Parathion methyl	20.03	17.6264	25.0707	18.8282	21.4321
248	PCB 28	17.724	15.5971	17.1831	16.6606	18.9647
249	PCB 52	18.792	16.537	23.3889	17.6645	20.1074
250	PCB 77	18.48	16.2624	23.4999	17.3712	19.7736
251	PCB 81	17.984	15.8259	22.9199	16.905	19.2429
252	PCB 101	18.578	16.3486	18.4923	17.4633	19.8785
253	PCB 105	16.032	14.1082	14.903	15.0701	17.1542
254	PCB 114	16.826	14.8069	15.0008	15.8164	18.0038
255	PCB 118	17.22	15.1536	22.6149	16.1868	18.4254
256	PCB 123	17.07	15.0216	16.734	16.0458	18.2649
257	PCB 126	15.868	17.7722	19.1882	16.9788	13.9638
258	PCB 138	16.816	18.8339	18.0587	17.9931	14.7981
259	PCB 153	17.13	19.1856	20.0901	18.3291	15.0744
260	PCB 156	15.422	17.2726	10.7668	16.5015	13.5714
261	PCB 157	15.998	17.9178	11.8715	17.1179	14.0782
262	PCB 167	16.228	18.1754	12.2692	17.364	14.2806
263	PCB 169	18.154	20.3325	19.5662	19.4248	15.9755
264	PCB 180	19.006	21.2867	15.2441	20.3364	16.7253
265	PCB 189	17.436	19.5283	18.9524	18.6565	15.3437
266	Penconazole	19.804	22.1805	21.8876	21.1903	17.4275
267	Pencycuron	19.548	21.8938	21.1196	20.9164	17.2022
268	Pendimethalin	19.538	21.8826	14.2396	20.9057	17.1934
269	Penicillin G	19.554	21.9005	16.0226	20.9228	17.2075
270	Penicillin V	19.538	21.8826	14.6555	20.9057	17.1934
271	Permethrin	20.374	22.8189	22.0084	21.8002	17.9291
272	Phenanthrene	19.064	21.3517	14.7346	20.3985	16.7763
273	Phenylbutazone	13.028	14.5914	16.209	13.94	11.4646
274	Phosalone	20.324	22.7629	21.4492	21.7467	17.8851
275	Phosmet	19.734	22.1021	21.9152	21.1154	17.3659
276	Phosmet oxon	19.816	22.1939	14.9101	21.2031	17.4381
277	Piperacillin	19.72	22.0864	14.9705	21.1004	17.3536
278	Pirimicarb	19.508	21.849	14.7018	20.8736	17.167
279	Pirimiphos ethyl	19.792	22.167	22.0283	21.1774	17.417
280	Pirimiphos methyl	19.656	22.0147	14.488	21.0319	17.2973
281	Prochloraz	19.426	21.7571	20.8978	20.7858	17.0949
282	Procymidone	20.188	22.6106	21.8748	21.6012	17.7654
283	Profenofos	19.716	22.0819	21.0411	21.0961	17.3501
284	Propamocarb	19.338	21.6586	15.1733	20.6917	17.0174
285	Propargite	20.018	22.4202	14.878	21.4193	17.6158
286	Propiconazole	19.864	22.2477	15.277	21.2545	17.4803
287	Propoxur	19.278	21.5914	20.286	20.6275	16.9646
288	Propyzamide (pronamide)	19.644	22.0013	14.5347	21.0191	17.2867
289	Proquinazid	19.39	21.7168	21.3124	20.7473	17.0632
290	Prothioconazol	19.27	21.5824	22.2601	20.6189	16.9576
291	Prothiophos	19.55	21.896	22.6334	20.9185	17.204
292	Pymetrozine	19.768	22.1402	16.2955	21.1518	17.3958
293	Pyraclostrobin	19.564	21.9117	15.7077	20.9335	17.2163
294	Pyrazophos	19.966	22.3619	14.9517	21.3636	17.5701
295	Pyrene	18.214	20.3997	20.1887	19.489	16.0283
296	Pyridaben	20.064	22.4717	15.8912	21.4685	17.6563
297	Pyridaphenthion	19.718	22.0842	20.8876	21.0983	17.3518
298	Pyrimethanil	19.606	18.4296	23.7871	17.2533	21.9587
299	Pyriproxifen	20.154	18.9448	24.8706	17.7355	22.5725
300	Quinalfos	20.016	18.815	18.7715	17.6141	22.4179
301	Quinoxyfen	20.552	19.3189	19.6013	18.0858	23.0182
302	Rifampicin	17.946	16.8692	15.3761	15.7925	20.0995
303	Rotenone	20.18	18.9692	25.759	17.7584	22.6016
304	Roxithromycin	20.01	18.8094	19.2768	17.6088	22.4112
305	Sarafloxacin	19.4	18.236	24.4664	17.072	21.728
306	Simazine	19.57	18.3958	24.9689	17.2216	21.9184
307	Spinosad (two isomers)	19.362	18.2003	23.4001	17.0386	21.6854
308	Spiramycin (two isomers)	19.406	18.2416	17.42	17.0773	21.7347
309	Spirodiclofen	20.096	18.8902	17.6722	17.6845	22.5075
310	Spiromesifen	20.136	18.9278	17.6422	17.7197	22.5523
311	Spiroxamine	19.482	18.3131	24.0882	17.1442	21.8198
312	Strychnine	19.382	18.2191	16.6215	17.0562	21.7078
313	Sulfacetamide	19.212	18.0593	23.1544	16.9066	21.5174
314	Sulfachloropiridacine	18.894	17.7604	23.5797	16.6267	21.1613
315	Sulfadiacine	19.648	18.4691	23.7196	17.2902	22.0058
316	Sulfadimetoxine	19.386	18.2228	16.7129	17.0597	21.7123
317	Sulfadoxine	19.08	17.9352	18.1232	16.7904	21.3696
318	Sulfameracine	19.098	17.9521	17.9666	16.8062	21.3898
319	Sulfametacine	19.052	17.9089	23.1624	16.7658	21.3382
320	Sulfametizole	18.202	17.1099	16.4272	16.0178	20.3862
321	Sulfametoxazole	18.948	17.8111	23.8268	16.6742	21.2218
322	Sulfametoxipiridacine	19.002	17.8619	24.1838	16.7218	21.2822
323	Sulfamonomethoxine	19.326	18.1664	24.0962	17.0069	21.6451
324	Sulfapyridine	19.064	17.9202	16.1488	16.7763	21.3517
325	Sulfaquinoxaline	19.372	18.2097	16.7888	17.0474	21.6966
326	Sulfatiazole	19.248	18.0931	17.5775	16.9382	21.5578
327	Sulfisoxazole	19.064	17.9202	23.9317	16.7763	21.3517
328	Tebuconazole	19.722	18.5387	18.7223	17.3554	22.0886
329	Tebufenocide	20.22	19.0068	24.1523	17.7936	22.6464
330	Tebufenpyrad	20.114	21.522	20.494	22.5277	18.9072
331	Teflubenzuron	19.922	21.3165	20.963	22.3126	18.7267
332	Tefluthrin	19.106	20.4434	14.3329	21.3987	17.9596
333	Telodrin (isobenzan)	20.364	21.7895	14.3858	22.8077	19.1422
334	Terbufos	20.494	21.9286	14.2699	22.9533	19.2644
335	Terbuthylazine	19.974	21.3722	20.7206	22.3709	18.7756
336	Tetrachlorvinphos	20.3	21.721	15.2812	22.736	19.082
337	Tetraconazole	19.904	21.2973	19.8427	22.2925	18.7098
338	Tetradifon	20.032	21.4342	19.8559	22.4358	18.8301
339	Tetramethrin	19.608	20.9806	21.4649	21.961	18.4315
340	Thiabendazole	19.83	21.2181	13.1302	22.2096	18.6402
341	Thiacloprid	19.434	20.7944	13.1776	21.7661	18.268
342	Thiamethoxam	19.722	21.1025	13.9135	22.0886	18.5387
343	Thiophanate methyl	19.504	20.8693	21.2626	21.8445	18.3338
344	Tolclofos methyl	19.81	21.1967	14.952	22.1872	18.6214
345	Tolfenamic acid	20.814	22.271	22.3012	23.3117	19.5652
346	Triadimefon	19.828	21.216	20.3113	22.2074	18.6383
347	Triadimenol	19.804	21.1903	20.8067	22.1805	18.6158
348	Triazophos (hostathion)	19.746	21.1282	13.5986	22.1155	18.5612
349	Trichlorfon	19.732	21.1132	14.1964	22.0998	18.5481
350	Trifloxystrobin	19.784	21.1689	13.9098	22.1581	18.597
351	Triflumizole	20.194	21.6076	21.7973	22.6173	18.9824
352	Triflumuron	20.434	21.8644	14.8021	22.8861	19.208
353	Trifluralin	19.954	21.3508	21.4457	22.3485	18.7568
354	Trimethoprim	19.37	20.7259	21.1652	21.6944	18.2078
355	Triticonazole	19.666	21.0426	19.4926	22.0259	18.486
356	Tylmicosin	19.048	20.3814	14.3486	21.3338	17.9051
357	Tylosin	19.832	21.2202	13.2238	22.2118	18.6421
358	Vinclozolin	19.556	20.9249	13.8141	21.9027	18.3826
359	Warfarin	19.66	21.0362	19.8216	22.0192	18.4804
360	Zoxamide	19.658	21.0341	14.3831	22.017	18.4785
