# Supplementary material for: Supporting dataset on the validation and verification of the analytical method for the biomonitoring of 360 toxicologically relevant pollutants in whole blood
Source: Data Brief. 2020 Jun 18;31:105878. doi: 10.1016/j.dib.2020.105878 (PMC7339027; doi:10.1016/j.dib.2020.105878)
Supplement: Supplementary file 2 [file mmc2.xlsx]

## Sheet: Figure 1A
Compound	Matrix effect (ion suppression)					Matrix effect (ion enhancement)
1	-87.35	-69.18	-81.2355	-64.3374
2						86.96	59.45	80.8728	55.2885
3	-52.61	-54.43	-48.9273	-50.6199
4						11.69	9.81	10.8717	9.1233
5						14.33	11.38	13.3269	10.5834
6	-68.46	-68.49	-63.6678	-63.6957
7	-1.61	-3.86	-1.4973	-3.5898
8						5.77	4.75	5.3661	4.4175
9						7.26	17.44	6.7518	16.2192
10						16.52	10.34	15.3636	9.6162
11						3.6	5.21	3.348	4.8453
12	-4.64	-2.09	-4.3152	-1.9437
13	-1.78	-2.58	-1.6554	-2.3994
14						43.44	22.72	40.3992	21.1296
15						11.5	24.71	10.695	22.9803
16						6.06	5.78	5.6358	5.3754
17						10.73	10.81	9.9789	10.0533
18	-1.52	-8.94	-1.4136	-8.3142
19						29.11	42.07	27.0723	39.1251
20						29.95	42.51	27.8535	39.5343
21						21.58	44.68	20.0694	41.5524
22						31.26	55.52	29.0718	51.6336
23						31.31	46.44	29.1183	43.1892
24						21.72	32.65	20.1996	30.3645
25						34.59	52.97	32.1687	49.2621
26	-33.19	11.78	-30.8667	10.9554
27	-86.88	-82.04	-80.7984	-76.2972
28	-3.27	-4.84	-3.0411	-4.5012
29						23.45	36.82	21.8085	34.2426
30						19.29	17.08	17.9397	15.8844
31						42.6	46.1	39.618	42.873
32						28.38	39.73	26.3934	36.9489
33						29.23	61.33	27.1839	57.0369
34						13.83	23.16	12.8619	21.5388
35						15.3	42.6	14.229	39.618
36						55.35	66.4	51.4755	61.752
37	-2.29	1.3	-2.1297	1.209
38						46.4	64.92	43.152	60.3756
39	-24.45	-23.49	-22.7385	-21.8457
40						0.29	-3.42	0.2697	-3.1806
41						63.32	79.14	58.8876	73.6002
42						28.38	31.73	26.3934	29.5089
43						39.3	47.15	36.549	43.8495
44	0.32	-0.87	0.2976	-0.8091
45	-41.64	-41.29	-38.7252	-38.3997
46						12.54	11.38	11.6622	10.5834
47						12.96	12.53	12.0528	11.6529
48	-7.74	-5.84	-7.1982	-5.4312
49						4.14	4.33	3.8502	4.0269
50	-81.98	-80.36	-76.2414	-74.7348
51						18.97	17.36	17.6421	16.1448
52						15.02	21.96	13.9686	20.4228
53						2.28	4.56	2.1204	4.2408
54						38.98	41.71	36.2514	38.7903
55	-24.83	-22.66	-23.0919	-21.0738
56						91.21	53.06	84.8253	49.3458
57						38.45	19.26	35.7585	17.9118
58						16.53	20.04	15.3729	18.6372
59						17.86	39.65	16.6098	36.8745
60						5.24	9.37	4.8732	8.7141

## Sheet: Figure 1B
Compound	Matrix effect (ion suppression)					Matrix effect (ion enhancement)
61						22.65	32.65	21.0645	30.3645
62						13.72	44.15	12.7596	41.0595
63	-2.57	-8.83	-2.3901	-8.2119
64						14.65	5.41	13.6245	5.0313
65						17.58	9.17	16.3494	8.5281
66						3.67	3.8	3.4131	3.534
67						17.13	14.88	15.9309	13.8384
68						37.49	32.58	34.8657	30.2994
69	-82.05	-78.29	-76.3065	-72.8097
70	-23.35	-15.44	-21.7155	-14.3592
71						11.54	7.67	10.7322	7.1331
72	-0.11	-4.42	-0.1023	-4.1106
73	-8.38	-0.85	-7.7934	-0.7905
74	-19.44	-14.5	-18.0792	-13.485
75						9.54	10.98	8.8722	10.2114
76						10.75	20.88	9.9975	19.4184
77						8.42	4.04	7.8306	3.7572
78	-5.33	-3.27	-4.9569	-3.0411
79	-80.57	-80	-74.9301	-74.4
80						166.26	94.51	154.622	87.8943
81						18.12	32.11	16.8516	29.8623
82	-24.96	-25.98	-23.2128	-24.1614
83	-20.12	-20.94	-18.7116	-19.4742
84						5.04	6.3	4.6872	5.859
85						2.73	5.46	2.5389	5.0778
86						14.48	19.31	13.4664	17.9583
87						19.91	33.54	18.5163	31.1922
88						18.34	4.34	17.0562	4.0362
89						27.61	39.75	25.6773	36.9675
90	-94.93	-94.24	-88.2849	-87.6432
91						6.29	6.62	5.8497	6.1566
92	-1.03	0.34	-0.9579	0.3162
93	-9.47	2.86	-8.8071	2.6598
94						14.58	15.26	13.5594	14.1918
95	-12.05	-11.53	-11.2065	-10.7229
96						8.31	3.15	7.7283	2.9295
97						4.87	6.97	4.5291	6.4821
98	-18.11	-14.04	-16.8423	-13.0572
99						6.5	18.85	6.045	17.5305
100						95.36	56.01	88.6848	52.0893
101						30.35	28.13	28.2255	26.1609
102						4.79	7.48	4.4547	6.9564
103						9.15	4.02	8.5095	3.7386
104						3.8	3.43	3.534	3.1899
105						19.98	16.58	18.5814	15.4194
106						2.63	4.67	2.4459	4.3431
107	-8.39	-8.76	-7.8027	-8.1468
108	-13.75	-4.32	-12.7875	-4.0176
109						10.66	10.69	9.9138	9.9417
110	-83.01	-72.2	-77.1993	-67.146
111	-71.28	-68.11	-66.2904	-63.3423
112	-2.21	-1.5	-2.0553	-1.395
113	-37.31	-42.82	-34.6983	-39.8226
114	-66.05	-63.97	-61.4265	-59.4921
115	-41.79	-48.96	-38.8647	-45.5328
116						138.17	76.64	128.498	71.2752
117						15.1	34.3	14.043	31.899
118						8.31	6.96	7.7283	6.4728
119	-6.5	-3.11	-6.045	-2.8923
120						44.11	24.61	41.0223	22.8873

## Sheet: Figure 1C
Compound	Matrix effect (ion suppression)					Matrix effect (ion enhancement)
121						22.58	12.9	20.9994	11.997
122	-11.97	-8.81	-11.1321	-8.1933
123						9.78	11.29	9.0954	10.4997
124						10.64	35.47	9.8952	32.9871
125	-16.4	-14.58	-15.252	-13.5594
126						25.61	39.64	23.8173	36.8652
127	-20.99	-23.74	-19.5207	-22.0782
128						19.59	22.69	18.2187	21.1017
129						12.08	7.16	11.2344	6.6588
130						13.51	7.7	12.5643	7.161
131						8.43	7.39	7.8399	6.8727
132	-0.04	0.09	-0.0372	0.0837
133						36.91	46.85	34.3263	43.5705
134	-82.82	-81.97	-77.0226	-76.2321
135	-4.81	-7.28	-4.4733	-6.7704
136						56.59	45.94	52.6287	42.7242
137	-69.83	-69.55	-64.9419	-64.6815
138						5.57	3.36	5.1801	3.1248
139						30	52.85	27.9	49.1505
140						15.06	9.77	14.0058	9.0861
141	-2.43	-0.97	-2.2599	-0.9021
142						17.93	15.81	16.6749	14.7033
143						2.29	0.23	2.1297	0.2139
144						17.6	12.45	16.368	11.5785
145	-24.84	-26.59	-23.1012	-24.7287
146						21.52	19.44	20.0136	18.0792
147						2.73	5.2	2.5389	4.836
148						1.72	3.93	1.5996	3.6549
149						3.66	6.74	3.4038	6.2682
150						9.46	8.55	8.7978	7.9515
151	-27.01	-33.07	-25.1193	-30.7551
152						18.77	13.09	17.4561	12.1737
153						125.11	189	116.352	172.05
154	-25.97	-26.2	-24.1521	-24.366
155	-0.56	-1.56	-0.5208	-1.4508
156						50.12	44.92	46.6116	41.7756
157	-2.93	8.91	-2.7249	8.2863
158						44.62	48.13	41.4966	44.7609
159						1.99	-0.32	1.8507	-0.2976
160						1.92	-3.21	1.7856	-2.9853
161	-4.57	-9.64	-4.2501	-8.9652
162						33.99	34.76	31.6107	32.3268
163						27.62	26.98	25.6866	25.0914
164						10.8	15.21	10.044	14.1453
165						33.78	50.08	31.4154	46.5744
166						3.35	2.42	3.1155	2.2506
167	-6	-9.35	-5.58	-8.6955
168						38.31	44.36	35.6283	41.2548
169	-25.82	-22.27	-24.0126	-20.7111
170						19.66	24.08	18.2838	22.3944
171	-29.88	-28.75	-27.7884	-26.7375
172						3.13	1.23	2.9109	1.1439
173	-80.73	-87.24	-75.0789	-81.1332
174						10.01	15.63	9.3093	14.5359
175	-38.73	-49.28	-36.0189	-45.8304
176	-68.41	-79.1	-63.6213	-73.563
177	-68.07	-66.9	-63.3051	-62.217
178	-80.26	-86.23	-74.6418	-80.1939
179	-1.47	-5.49	-1.3671	-5.1057
180	-0.8	-1.24	-0.744	-1.1532

## Sheet: Figure 1D
Compound	Matrix effect (ion suppression)					Matrix effect (ion enhancement)
181	-20.61	-21.21	-19.1673	-19.7253
182						9.1	8.25	8.463	7.6725
183						1.05	5.13	0.9765	4.7709
184	-95	-92	-86.49	-87.42
185	-0.56	4.5	-0.5208	4.185
186	-24.2	-21.01	-22.506	-19.5393
187	-3.67	-3.65	-3.4131	-3.3945
188						184	5.67	169.26	5.2731
189						27.22	36.38	25.3146	33.8334
190	-9.82	-10.59	-9.1326	-9.8487
191	-62.38	-62.91	-58.0134	-58.5063
192	-2.25	1.59	-2.0925	1.4787
193						7.92	7.22	7.3656	6.7146
194						24.45	30.64	22.7385	28.4952
195						50.09	50	46.5837	46.5
196						4.11	11.15	3.8223	10.3695
197						118.45	86.5	110.159	80.445
198	1.17	-1.17	1.0881	-1.0881
199						3.34	7.56	3.1062	7.0308
200	-0.41	-2.98	-0.3813	-2.7714
201	-4.59	-7.42	-4.2687	-6.9006
202						18.14	12.99	16.8702	12.0807
203						146.46	87.06	136.208	80.9658
204						9.91	7.55	9.2163	7.0215
205						23.29	27.53	21.6597	25.6029
206	-0.34	-8.64	-0.3162	-8.0352
207						26.79	25.92	24.9147	24.1056
208						51.31	45.99	47.7183	42.7707
209	-43.38	-43.14	-40.3434	-40.1202
210						4.67	3.53	4.3431	3.2829
211	-24.04	-15	-22.3572	-13.95
212	-20.46	-19.18	-19.0278	-17.8374
213	-15.09	-10.1	-14.0337	-9.393
214						7.33	3.47	6.8169	3.2271
215						7.2	2.16	6.696	2.0088
216						0.7	3.83	0.651	3.5619
217						1.31	1.49	1.2183	1.3857
218	-1.15	2.12	-1.0695	1.9716
219	-3	-7.61	-2.79	-7.0773
220	-93.67	-95.04	-87.1131	-88.3872
221						5.04	4.08	4.6872	3.7944
222	-11.6	-8.64	-10.788	-8.0352
223	-4.17	-0.84	-3.8781	-0.7812
224	-58.34	-66.91	-54.2562	-62.2263
225	-2.19	0.44	-2.0367	0.4092
226						19.74	17.74	18.3582	16.4982
227						6.6	8.06	6.138	7.4958
228	-12.25	-0.07	-11.3925	-0.0651
229	1.24	-1.02	1.1532	-0.9486
230	-9.18	-3.12	-8.5374	-2.9016
231						13.45	6.08	12.5085	5.6544
232						10.73	14.21	9.9789	13.2153
233	-3.76	-2.96	-3.4968	-2.7528
234						1.67	2.71	1.5531	2.5203
235						48.66	63.49	45.2538	59.0457
236	-21.16	-20.08	-19.6788	-18.6744
237	-1.58	1.06	-1.4694	0.9858
238						4.97	4.79	4.6221	4.4547
239						1.92	2.15	1.7856	1.9995
240						5.53	5.13	5.1429	4.7709

## Sheet: Figure 1E
Compound	Matrix effect (ion suppression)					Matrix effect (ion enhancement)
241	-0.97	1.86	-0.9021	1.7298
242						2.29	2.78	2.1297	2.5854
243						27.39	36.9	25.4727	34.317
244						4.56	0.01	4.2408	0.0093
245						26.74	16.49	24.8682	15.3357
246						7.15	7.01	6.6495	6.5193
247						18.09	1.41	16.8237	1.3113
248						21.03	28.17	19.5579	26.1981
249						21.48	28.08	19.9764	26.1144
250						36.8	42.71	34.224	39.7203
251						26.51	39.72	24.6543	36.9396
252						8.64	3.85	8.0352	3.5805
253						32.72	50.05	30.4296	46.5465
254						27.87	42.69	25.9191	39.7017
255						24.78	43.32	23.0454	40.2876
256						32.76	36.41	30.4668	33.8613
257						31.5	47.55	29.295	44.2215
258						33	50.2	30.69	46.686
259						29.56	43.52	27.4908	40.4736
260						37.77	52.1	35.1261	48.453
261						31.12	47.1	28.9416	43.803
262						38.92	52.15	36.1956	48.4995
263						41.85	49.86	38.9205	46.3698
264						33.23	46.38	30.9039	43.1334
265						29.81	53.13	27.7233	49.4109
266						35	41.48	32.55	38.5764
267	-29.5	-27.13	-27.435	-25.2309
268						18.14	27.01	16.8702	25.1193
269	-15.71	-12.66	-14.6103	-11.7738
270	-5.66	-6.45	-5.2638	-5.9985
271						50.46	57.97	46.9278	53.9121
272						20.38	24.37	18.9534	22.6641
273	-3.9	-3.55	-3.627	-3.3015
274	-1.18	-4.91	-1.0974	-4.5663
275						6.75	2.02	6.2775	1.8786
276						1.81	-0.28	1.6833	-0.2604
277	-10.15	-7.99	-9.4395	-7.4307
278						3.26	-0.68	3.0318	-0.6324
279						37.5	54.01	34.875	50.2293
280	-8.27	-13.96	-7.6911	-12.9828
281	-28.64	-27.82	-26.6352	-25.8726
282						33.69	46.58	31.3317	43.3194
283	-10.19	-12.71	-9.4767	-11.8203
284						11.46	13.1	10.6578	12.183
285	-21.22	-23.16	-19.7346	-21.5388
286	-67.22	-62.84	-62.5146	-58.4412
287	-6.02	-4.75	-5.5986	-4.4175
288						0.09	-3.06	0.0837	-2.8458
289						46.54	63.71	43.2822	59.2503
290						34.75	43.24	32.3175	40.2132
291						33.37	41.71	31.0341	38.7903
292						11.78	12.88	10.9554	11.9784
293	-10.97	-16.16	-10.2021	-15.0288
294						14.31	16.87	13.3083	15.6891
295						35.7	32.78	33.201	30.4854
296	-63.47	-63.2	-59.0271	-58.776
297						14.18	7.43	13.1874	6.9099
298						20.7	25.75	19.251	23.9475
299	-17.51	-20.09	-16.2843	-18.6837
300						5.01	0.6	4.6593	0.558

## Sheet: Figure 1F
Compound	Matrix effect (ion suppression)					Matrix effect (ion enhancement)
301	-53.56	-50.26	-49.8108	-46.7418
302	-43.71	-60.69	-40.6503	-56.4417
303						17.21	16.27	16.0053	15.1311
304						-1.83	1.77	-1.7019	1.6461
305						106.58	67.43	99.1194	62.7099
306	-14.82	-14.99	-13.7826	-13.9407
307	-63.16	-64.52	-58.7388	-60.0036
308						22.92	2.49	21.3156	2.3157
309	-9.44	-9.84	-8.7792	-9.1512
310	-18.42	-17.41	-17.1306	-16.1913
311						9.01	5.15	8.3793	4.7895
312						10.22	7.68	9.5046	7.1424
313	-20.64	-21.58	-19.1952	-20.0694
314						52.23	40.39	48.5739	37.5627
315	-15.68	-7.02	-14.5824	-6.5286
316						14.27	13.33	13.2711	12.3969
317						2.72	0.61	2.5296	0.5673
318						68.36	58.39	63.5748	54.3027
319						131.04	121.69	121.867	113.172
320						142.32	116.01	132.358	107.889
321						22.52	16.93	20.9436	15.7449
322						86.76	76.4	80.6868	71.052
323						0.66	1.88	0.6138	1.7484
324						19.5	17.79	18.135	16.5447
325						1.66	2.16	1.5438	2.0088
326						24.08	25.04	22.3944	23.2872
327						9.88	7.69	9.1884	7.1517
328	-55.09	-54.12	-51.2337	-50.3316
329	-4.46	-7.34	-4.1478	-6.8262
330						8.41	3.63	7.8213	3.3759
331	-25.45	-22.41	-23.6685	-20.8413
332						25	26.41	23.25	24.5613
333	-15.65	-17.82	-14.5545	-16.5726
334						15.59	20.87	14.4987	19.4091
335						26.05	18.25	24.2265	16.9725
336						1.53	0.13	1.4229	0.1209
337						32.2	41.23	29.946	38.3439
338						26.32	36.92	24.4776	34.3356
339						107.49	126.98	99.9657	118.091
340						52.1	50.45	48.453	46.9185
341						9.75	8.88	9.0675	8.2584
342						18.04	11.73	16.7772	10.9089
343	-1.6	-4.84	-1.488	-4.5012
344						11.19	20.53	10.4067	19.0929
345						110.43	95.55	102.7	88.8615
346						18.68	12.48	17.3724	11.6064
347						28.33	13.83	26.3469	12.8619
348	-2.97	-6.69	-2.7621	-6.2217
349						5.62	4.16	5.2266	3.8688
350	-42.94	-41.59	-39.9342	-38.6787
351	-10.17	-11.47	-9.4581	-10.6671
352						2.49	2.94	2.3157	2.7342
353	-2.28	-0.24	-2.1204	-0.2232
354						19.12	19.11	17.7816	17.7723
355						11.24	9.65	10.4532	8.9745
356						113.91	98.7	105.936	91.791
357	-2.55	0	-2.3715	0
358						20.48	30.97	19.0464	28.8021
359						1.53	-1.5	1.4229	-1.395
360	-65.16	-60.69	-60.5988	-56.4417
