# Supplementary material for: Supporting dataset on the validation and verification of the analytical method for the biomonitoring of 360 toxicologically relevant pollutants in whole blood
Source: Data Brief. 2020 Jun 18;31:105878. doi: 10.1016/j.dib.2020.105878 (PMC7339027; doi:10.1016/j.dib.2020.105878)
Supplement: Supplementary file 3 [file mmc3.xlsx]

## Sheet: Barn Owls
Compound	BO01	BO02	BO03	BO04	BO05	BO06	BO07	BO08	BO09	BO10	BO11	BO12	BO13	BO14	BO15	BO16	BO17	BO18	BO19	BO20	BO21	BO22	BO23	BO24	BO25	BO26	BO27	BO28	BO29	BO30	BO31	BO32	BO33	BO34	BO35	BO36
2-Phenylphenol	0.179159	0.20561	0.33431	0.177291	0.237682	0.195671	0.126727		0.362727	0.266744	5.29076	5.88364	4.18665	1.71274	0.343918	2.60156	0.241845	0.33795	4.27293	0.285699	1.34831	0.558582	0.321252	0.3211	5.196	3.42517	2.1983	0.333638	0.380877	0.379477	0.318449	4.24797	0.411543	0.368499	0.633127	0.514469
4,4'-Dichlorobenzophenone (metabolite of dicofol)
Abamectine
Acenaphthene
Acenaphtylene	0.385		0.32		0.222										0.345		0.384			0.361
Acephate
Acetamiprid
Acrinathrin
Aldicarb
Aldicarb-sulfone
Aldicarb-sulfoxide
Aldrin
Anthracene
Atrazine
Azinphos-methyl
Azoxystrobin
BDE-28
BDE-47		0.165	0.038		0.069
BDE-85
BDE-99		0.68	0.088		0.4
BDE-100		0.326	0.064		0.122
BDE-153		0.115	0.078		0.114
BDE-154		0.052			0.058
BDE-183
Benalaxyl		0.128		0.068								0.101								0.203	0.08		0.09					0.085					0.152
Bendiocarb
Bendiocarb metabolite (2, 2‐dimethylbenzo‐1, 3‐dioxol‐4‐ol)
Benfuracarb
Benzo[a]anthracene
Benzo[a]pyrene
Benzo[b]fluoranthene
Benzo[ghi]perylene
Benzo[k]fluoranthene
Bifenthrin
Bitertanol
Boscalid
Brodifacoum	0.49	1.35																											6.37
Bromadiolone		0.197
Bromopropylate
Bromuconazole I
Bupirimate
Buprofezin
Cadusafos
Carbaryl
Carbendazim (Azole)
Carbofuran
Carbofuran-3-hydroxy
Carbosulfan
Chlorantraniliprole
Chlorfenapyr
Chlorfenvinphos
Chlorobenzilate
Chlorophacinone
Chlorpropham
Chlorpyrifos
Chlorpyrifos-methyl
Dimethyl chlorthal
Chrysene
Clofentezine
Clothianidin
Coumachlor
Coumaphos
Coumatetralyl																												111.36
Cyazofamid
Cyflufenamid
Cyfluthrin
Cyhalothrin
Cymoxanil
Cypermethrin
Cyproconazol
Cyprodinil
Cyromazine
Dazomet
Deltamethrin
Demeton-S-methyl
Demeton-S-methyl-sulfone (Dioxydemeton)
Diazinon
Dibenzo[a,h]anthracene
Dichloran
Dichlorodiphenyldichloroethane (p,p’ DDD)
Dichlorodiphenyldichloroethylene (p,p’ DDE)	0.137	3.058		0.097		0.132	0.934		0.25	0.492	0.534	0.065				0.156									0.055		0.136		0.424	1.111
Dichlorodiphenyltrichloroethane (p,p’ DDT)
Dieldrin
Diethathyl-ethyl
Diethofencarb
Difenacoum																				0.28					0.136										0.207
Difenoconazole
Difethialone
Diflubenzuron
Diflufenican
Dimethenamid
Dimethoate
Dimethomorph
Dimethylphenylsulfamide (DMSA, metabolite of dichlofluanid)
Diniconazole
Dinocap
Diphacinone
Diphenylamine
Dodine
Endosulfan alfa
Endosulfan beta
Endosulfan sulfate
Endrin
EPN
Epoxiconazol
Esfenvalerate
Ethion
Ethirimol
Ethofumesate
Ethoprophos
Etofenprox
Etoxazole
Famoxadone
Fenamidone
Fenamiphos
Fenamiphos-sulfone
Fenamiphos-sulfoxide
Fenarimol
Fenazaquin
Fenbuconazol
Fenbutatin oxide
Fenhexamid
Fenitrothion
Fenoxycarb
Fenpropathrin
Fenpropidin
Fenpropimorph
Fenpyroximate
Fenthion
Fenthion-oxon
Fenthion-oxon-sulfone
Fenthion-oxon-sulfoxide
Fenthion-sulfone
Fenthion-sulfoxide
Fenvalerate
Fipronil
Fipronil-sulfide
Flocoumafen	0.19
Fluazinam
Flubendiamide
Flucythrinate I
Fludioxonil
Flufenoxuron
Fluopyram
Fluoranthene	0.279				0.207		0.322				0.263	0.217									0.271	0.337	0.189	0.193	0.277	0.331	0.428					0.302
Fluorene	0.678	0.528	0.349	0.405	0.6	0.399	0.563		0.932	0.522	1.31	1.047	0.547	1.126	0.78	1.304	0.768	0.856	1.121	0.666	1.266	0.986	0.715	0.641	1.287	0.258	0.919	0.992	0.437	1.268	0.814	1.501	0.785	0.738	1.045	0.799
Fluquinconazole
Flusilazole
Flutolanil
Flutriafol
Fluvalinate tau
Fonofos
Formetanate
Fosthiazate
Heptachlor
Hexachlorobencene	1.51	0.827				0.379			0.44	0.477	0.9	0.432	0.705		0.709	0.16	0.183	0.238	0.343						0.36	0.615	0.612		0.997	1.745	0.382	0.226	0.352		0.378
Hexachlorocyclohexane (alpha)
Hexaclorocyclohexane (beta)
Hexachlorocyclohexane (delta)
Hexachlorocyclohexane (gamma)
Hexaconazole I
Hexaflumuron
Hexythiazox
Imazalil (Enilconazole)
Imidacloprid
Indeno[1,2,3-cd]pyrene
Indoxacarb
Iprodione
Iprovalicarb
Isocarbophos
Isofenphos methyl
Isoprothiolane
Kresoxim Methyl
Leptophos
Linuron
Lufenuron
Malaoxon
Malathion
Mandipropamid
Mefenoxam (metalaxyl-M)
Mepanipyrim
Mepiquat
Metaflumizone	0.143			0.633						0.24
Metaldehyde
Metconazole
Methamidophos I
Methidathion
Methiocarb
Methiocarb-sulfoxide
Methomyl
Methomyl oxime
Methoxyfenozide
Metoxychlor
Metrafenone
Mevinphos (Phosdrin)
Mirex
Monocrotophos
Myclobutanil
N-(2,4-dimethylphenyl)-N’-methylformamidine (DMPF, metabolite of amitraz)
N,N-Dimethyl-N'-p-tolylsulphamide (DMST, metabolite of tolyfluanid)
N,N-dimethylformamidine (DMF, metabolite of amitraz)
Naphtalene
Nitenpyram
Nuarimol
Ofurace
Omethoate
Oxadixyl
Oxamyl
Oxidemeton methyl
Oxyfluorfen
Paclobutrazol
Paraoxon methyl
Parathion Ethyl
Parathion Methyl
PCB 28
PCB 52
PCB 77
PCB 81
PCB 101
PCB 105
PCB 114
PCB 118		0.16									0.08
PCB 123
PCB 126
PCB 138	0.317	2.224	0.047	0.069		0.144	0.276		0.251	0.246	0.177					0.095													0.169	0.413
PCB 153	0.334	3.209	0.061	0.119		0.196	0.424		0.354	0.32	0.202	0.081																	0.272	0.475
PCB 156		0.231
PCB 157
PCB 167		0.249
PCB 169
PCB 180	0.423	5.81
PCB 189		0.132	0.094	0.116		0.217	0.581		0.411	0.384	0.281					0.139						0.097			0.096				0.389	0.548
Penconazole
Pencycuron
Pendimethalin
Permethrin
Phenanthrene	0.458	0.539	0.489	0.285	0.751	0.463	0.421		0.396	0.652	1.57	1.24	1.184	0.796	0.588	1.115	0.386	0.495	1.881	0.58	1.064	1.063	0.913	0.408	2.246	1.402	1.323	0.566	0.54	0.811	0.519	2.225	0.845	0.992	0.989	0.727
Phosalone
Phosmet
Phosmet-oxon
Pirimicarb
Pirimiphos ethyl
Pirimiphos Methyl
Prochloraz
Procymidone
Profenophos
Propamocarb
Propargite
Propiconazole
Propoxur
Propyzamide (Pronamide)
Proquinazid
Prothioconazol desthio
Prothiophos
Pymetrozine
Pyraclostrobin
Pyrazophos
Pyrene	0.727786	0.163565	0.147741	0.155078	0.573081	0.34136	0.288918		0.21188	0.599162	0.44998	0.268721	0.189023	0.20863	0.184282	0.214928	0.178446	0.176931	0.273818	0.208138	0.440696	0.232475	0.14267	0.142762	0.301643	0.26053	0.186889	0.184604	0.171636	0.199726	0.164983	0.263592	0.145356	0.232131	0.260856	0.190136
Pyridaben
Pyridaphention
Pyrimethanil
Pyriproxifen
Quinalfos
Quinoxyfen
Rotenone
Simazine																								0.391
Spinosad A
Spirodiclofen
Spiromesifen
Spiroxamine
Strychnine I
Tebuconazole
Tebufenocide
Tebufenpyrad
Teflubenzuron
Tefluthrin
Telodrin
Terbufos
Terbuthylazine
Tetrachlorvinphos
Tetraconazole
Tetradifon
Tetramethrin
Thiabendazole
Thiacloprid													2.57									0.12		0.18	0.43
Thiamethoxam
Thiophanate-methyl
Tolclofos Methyl
Triadimefon
Triadimenol
Triazophos (hostathion)
Trichlorfon
Trifloxystrobin
Triflumizole
Triflumuron
Trifluralin
Triticonazole
Vinclozolin
Warfarin
Zoxamide
Acetaminophen (Paracetemol)
Albendazole
Cefuroxima axetil (two peaks)
Chloramphenicol
Clindamycin
Cloxacillin
Cortiscosterone 21 acetate
Danofloxacin
Dexamethasone	0.273
Diclofenac
Dicloxacillin
Difloxacin
Enrofloxacin	1.057
Eprinomectin									0.312									0.327
Eritromicin
Fenbendazole													0.042
Flumequine																																	0.054
Flunixin
Ivermectin B1a
Josamycin
Ketoprofen
Levamisole
Lincomycin
Marbofloxacin
Mebendazole
Mefenamic acid
Meloxicam
Metronidazole
Nafcillin
Naproxen
Novobiocin
Oxfendazole
Oxolinic acid
Penicilina G
Penicilina V
Phenylbutazone
Piperacilina
Rifampicin
Roxithromycin
Sarafloxacin
Spiramycin
Spiramycin II
Sulfacetamide
Sulfacloropiridacine
Sulfadiacine	13.693
Sulfadimetoxine
Sulfadoxine
Sulfameracine
Sulfametacine
Sulfametizole
Sulfametoxazole
Sulfametoxipiridacine
Sulfamonomethoxine
Sulfapiridine
Sulfaquinoxaline
Sulfatiazole
Sulfisoxazole
Tilmicosin
Tolfenamic acid
Trimethoprim
Tylosin
	17	21	12	10	11	9	9	0	10	10	11	9	7	4	6	8	6	6	5	7	6	7	6	7	10	6	7	6	10	9	5	6	7	4	6	4

## Sheet: Common Kestrels
Compound	CK01	CK02	CK03	CK04	CK05	CK06	CK07	CK08	CK09	CK10	CK11	CK12	CK13	CK14	CK15	CK16	CK17	CK18	CK19	CK20	CK21	CK22	CK23	CK24	CK25	CK26	CK27	CK28	CK29	CK30	CK31	CK32	CK33	CK34	CK35	CK36	CK37	CK38	CK39	CK40	CK41	CK42	CK43	CK44	CK45	CK46	CK47	CK48	CK49
2-Phenylphenol	0.160981	1.22761	2.25138	0.812409	1.31413	0.866773	0.524732	2.05055	0.580026		1.73209	0.370985	0.594636	0.672917	0.727071	5.27194	3.8977	0.975149				0.636939	1.07244	1.09148	1.1953	0.445654	1.04466	0.99447	0.518789	1.54881	0.775797	1.06812	0.820073	0.413111	1.13877	0.59577	0.361195	1.11319	4.90652	0.838413	1.55283	0.598968	2.34982	2.20735	1.79987	0.208728	0.317535	2.64676	0.908631
4,4'-Dichlorobenzophenone (metabolite of dicofol)
Abamectine
Acenaphthene															0.13																								0.245				0.307	0.368				0.115
Acenaphtylene	0.231					0.348													0.351															0.267		0.239	0.15			0.18	0.282	0.266				0.229
Acephate
Acetamiprid
Acrinathrin
Aldicarb
Aldicarb-sulfone
Aldicarb-sulfoxide
Aldrin
Anthracene
Atrazine
Azinphos-methyl
Azoxystrobin
BDE-28
BDE-47
BDE-85
BDE-99	0.2085										0.101
BDE-100	0.097										0.044
BDE-153
BDE-154
BDE-183
Benalaxyl			0.052		0.052										0.064					0.092	0.166									0.067		0.055							0.056							0.079		0.08
Bendiocarb
Bendiocarb metabolite (2, 2‐dimethylbenzo‐1, 3‐dioxol‐4‐ol)
Benfuracarb
Benzo[a]anthracene
Benzo[a]pyrene
Benzo[b]fluoranthene
Benzo[ghi]perylene
Benzo[k]fluoranthene
Bifenthrin
Bitertanol
Boscalid
Brodifacoum											0.76														0.49	0.53																		0.98	0.51
Bromadiolone																													0.29
Bromopropylate
Bromuconazole I
Bupirimate
Buprofezin
Cadusafos
Carbaryl
Carbendazim (Azole)
Carbofuran
Carbofuran-3-hydroxy
Carbosulfan
Chlorantraniliprole
Chlorfenapyr
Chlorfenvinphos
Chlorobenzilate
Chlorophacinone
Chlorpropham
Chlorpyrifos
Chlorpyrifos-methyl
Dimethyl chlorthal
Chrysene
Clofentezine
Clothianidin
Coumachlor															5.84
Coumaphos													0.11									0.185
Coumatetralyl																																																	13.02
Cyazofamid
Cyflufenamid
Cyfluthrin
Cyhalothrin
Cymoxanil
Cypermethrin
Cyproconazol
Cyprodinil
Cyromazine
Dazomet
Deltamethrin
Demeton-S-methyl
Demeton-S-methyl-sulfone (Dioxydemeton)
Diazinon
Dibenzo[a,h]anthracene
Dichloran
Dichlorodiphenyldichloroethane (p,p’ DDD)																																													0.654
Dichlorodiphenyldichloroethylene (p,p’ DDE)	4.401				0.622	0.326	0.366	0.537	0.214		0.406														0.089	0.09	0.167	0.389	0.05	0.065			0.08				0.085	0.362		0.152	0.657			0.354	0.905			0.056	0.056
Dichlorodiphenyltrichloroethane (p,p’ DDT)
Dieldrin
Diethathyl-ethyl
Diethofencarb
Difenacoum
Difenoconazole
Difethialone
Diflubenzuron
Diflufenican
Dimethenamid
Dimethoate
Dimethomorph
Dimethylphenylsulfamide (DMSA, metabolite of dichlofluanid)
Diniconazole
Dinocap
Diphacinone
Diphenylamine					0.511	0.227	0.25	0.305	0.209				0.279			0.63		0.182																	0.182				0.497				0.328	0.649				0.152
Dodine
Endosulfan alfa
Endosulfan beta
Endosulfan sulfate
Endrin
EPN
Epoxiconazol
Esfenvalerate
Ethion
Ethirimol
Ethofumesate
Ethoprophos
Etofenprox
Etoxazole
Famoxadone
Fenamidone
Fenamiphos
Fenamiphos-sulfone
Fenamiphos-sulfoxide
Fenarimol
Fenazaquin
Fenbuconazol
Fenbutatin oxide
Fenhexamid
Fenitrothion
Fenoxycarb
Fenpropathrin
Fenpropidin
Fenpropimorph
Fenpyroximate
Fenthion
Fenthion-oxon
Fenthion-oxon-sulfone
Fenthion-oxon-sulfoxide
Fenthion-sulfone
Fenthion-sulfoxide
Fenvalerate
Fipronil
Fipronil-sulfide
Flocoumafen
Fluazinam
Flubendiamide
Flucythrinate I
Fludioxonil
Flufenoxuron
Fluopyram
Fluoranthene	0.286																																				0.251	0.274		0.186		0.193
Fluorene	0.894			0.306	0.402	0.515		0.218	0.275		0.559	0.305	0.338	0.217	0.401	0.416	,,455	0.325				0.333	0.229	0.468	0.552		0.287	0.537	0.356	0.401	0.273	0.226	0.2	0.372			0.25	0.378	0.577	0.526	0.632	0.51	1.02	0.675	0.571	0.277	0.339	0.688	0.314
Fluquinconazole
Flusilazole
Flutolanil
Flutriafol
Fluvalinate tau
Fonofos
Formetanate
Fosthiazate
Heptachlor
Hexachlorobencene	0.609			0.197	0.362		0.341	0.333			0.274	0.145		0.365	0.338	0.152						0.147	0.131	0.284	0.124	0.229	0.355	0.202	0.472	0.204	0.536	0.202	0.197	0.328	0.421	0.361	0.387	0.658	0.529	0.986	0.952	1.097	0.324	0.127	0.324	0.271	0.334	0.184	0.203
Hexachlorocyclohexane (alpha)
Hexaclorocyclohexane (beta)
Hexachlorocyclohexane (delta)
Hexachlorocyclohexane (gamma)
Hexaconazole I
Hexaflumuron
Hexythiazox
Imazalil (Enilconazole)
Imidacloprid
Indeno[1,2,3-cd]pyrene
Indoxacarb
Iprodione
Iprovalicarb
Isocarbophos
Isofenphos methyl
Isoprothiolane
Kresoxim Methyl
Leptophos
Linuron
Lufenuron
Malaoxon
Malathion
Mandipropamid
Mefenoxam (metalaxyl-M)
Mepanipyrim
Mepiquat
Metaflumizone						0.154	0.18	0.156		0.298	0.37			0.19														0.577	0.193	0.169				0.916
Metaldehyde
Metconazole
Methamidophos I
Methidathion
Methiocarb
Methiocarb-sulfoxide
Methomyl
Methomyl oxime
Methoxyfenozide
Metoxychlor
Metrafenone										0.08																											0.06
Mevinphos (Phosdrin)
Mirex
Monocrotophos
Myclobutanil
N-(2,4-dimethylphenyl)-N’-methylformamidine (DMPF, metabolite of amitraz)
N,N-Dimethyl-N'-p-tolylsulphamide (DMST, metabolite of tolyfluanid)
N,N-dimethylformamidine (DMF, metabolite of amitraz)
Naphtalene																																					2.671
Nitenpyram
Nuarimol
Ofurace
Omethoate
Oxadixyl
Oxamyl
Oxidemeton methyl
Oxyfluorfen
Paclobutrazol
Paraoxon methyl
Parathion Ethyl
Parathion Methyl
PCB 28
PCB 52
PCB 77
PCB 81
PCB 101	0.182
PCB 105	0.202
PCB 114
PCB 118	0.491
PCB 123
PCB 126
PCB 138	1.833					0.215	0.254	0.299			0.167														0.046	0.054														0.076	0.083				0.054				0.083
PCB 153	2.736	0.043				0.259	0.289	0.346			0.328														0.089	0.081	0.108						0.08		0.059					0.113	0.152				0.097				0.089
PCB 156	0.191
PCB 157
PCB 167	0.253
PCB 169
PCB 180	0.215					0.254	0.278	0.218			0.365											0.069			0.163	0.121	0.101		0.092	0.089			0.11							0.087	0.099				0.099
PCB 189	0.088
Penconazole
Pencycuron
Pendimethalin
Permethrin
Phenanthrene	1.159	0.605	0.723	0.526	1.264	1.084	0.536	0.632	0.438		1.187	0.313	0.565	0.371	0.552	1.359	0.846	0.794				0.26	0.318	0.747	0.792	0.453	1.302	0.755	0.568	0.438	0.546	0.307	0.304	0.396	0.828	0.834	0.573	0.504	1.547	0.397	0.961	0.696	1.97	1.414	1.005	0.398	0.726	1.04	0.862
Phosalone
Phosmet
Phosmet-oxon
Pirimicarb
Pirimiphos ethyl
Pirimiphos Methyl
Prochloraz
Procymidone
Profenophos
Propamocarb
Propargite
Propiconazole
Propoxur
Propyzamide (Pronamide)
Proquinazid
Prothioconazol desthio
Prothiophos
Pymetrozine
Pyraclostrobin
Pyrazophos
Pyrene	0.907301	0.301884	0.247797	0.11945	0.161596	0.124553	0.136854	0.120787	0.125797		0.204377	0.1685	0.108746	0.114988	0.13163	0.118899	0.153347	0.129181				0.0993615	0.119562	0.1371	0.150001	0.145225	0.281568	0.154572	0.0977311	0.123662	0.141396	0.114146	0.0958088	0.139862	0.381932	0.245536	0.234932	0.279444	0.308215	0.38906	0.432673	0.373232	0.465682	0.224512	0.206175	0.16264	0.185509	0.24583	0.214
Pyridaben
Pyridaphention
Pyrimethanil
Pyriproxifen
Quinalfos
Quinoxyfen
Rotenone
Simazine
Spinosad A
Spirodiclofen
Spiromesifen
Spiroxamine
Strychnine I
Tebuconazole
Tebufenocide
Tebufenpyrad
Teflubenzuron
Tefluthrin
Telodrin
Terbufos
Terbuthylazine
Tetrachlorvinphos
Tetraconazole
Tetradifon
Tetramethrin
Thiabendazole
Thiacloprid
Thiamethoxam
Thiophanate-methyl
Tolclofos Methyl
Triadimefon
Triadimenol
Triazophos (hostathion)
Trichlorfon
Trifloxystrobin
Triflumizole
Triflumuron
Trifluralin
Triticonazole
Vinclozolin
Warfarin
Zoxamide
Acetaminophen (Paracetemol)
Albendazole																		0.054
Cefuroxima axetil (two peaks)
Chloramphenicol
Clindamycin
Cloxacillin
Cortiscosterone 21 acetate
Danofloxacin
Dexamethasone
Diclofenac
Dicloxacillin
Difloxacin
Enrofloxacin
Eprinomectin
Eritromicin
Fenbendazole																0.046
Flumequine																														0.042
Flunixin
Ivermectin B1a
Josamycin
Ketoprofen
Levamisole		0.524		0.424			0.308	0.283	0.327			0.28		0.209		0.217				0.242			0.214										0.23
Lincomycin
Marbofloxacin
Mebendazole
Mefenamic acid
Meloxicam
Metronidazole
Nafcillin
Naproxen
Novobiocin
Oxfendazole
Oxolinic acid
Penicilina G
Penicilina V
Phenylbutazone
Piperacilina
Rifampicin
Roxithromycin
Sarafloxacin
Spiramycin
Spiramycin II
Sulfacetamide
Sulfacloropiridacine
Sulfadiacine
Sulfadimetoxine
Sulfadoxine
Sulfameracine
Sulfametacine
Sulfametizole
Sulfametoxazole
Sulfametoxipiridacine
Sulfamonomethoxine
Sulfapiridine
Sulfaquinoxaline
Sulfatiazole
Sulfisoxazole
Tilmicosin
Tolfenamic acid
Trimethoprim
Tylosin
	19	5	4	6	8	11	11	12	7	2	13	6	6	7	8	8	3	6	1	2	1	7	6	5	10	9	8	7	9	10	5	6	9	7	6	5	10	7	8	11	10	7	7	9	11	7	5	9	9
[truncated: 63 more columns]
